# Supplementary material for: Variation in breeding practices and geographic isolation drive subpopulation differentiation, contributing to the loss of genetic diversity within dog breed lineages
Source: Canine Med Genet. 2020 Jun 9;7:5. doi: 10.1186/s40575-020-00085-9 (PMC7386235; doi:10.1186/s40575-020-00085-9)
Supplement: Supplementary file 1 — Additional file 1. [file 40575_2020_85_MOESM1_ESM.txt]

Breed	Individual	snp1	snp2	snp3	snp4	snp5	snp6	snp7	snp8	snp9	snp10	snp11	snp12	snp13	snp14	snp15	snp16	snp17	snp18	snp19	snp20	snp21	snp22	snp23	snp24	snp25	snp26	snp27	snp28	snp29	snp30	snp31	snp32	snp33	snp34	snp35	snp36	snp37	snp38	snp39	snp40	snp41	snp42	snp43	snp44	snp45	snp46	snp47	snp48
Belgian_Shepherd_Dog_-_Malinois	1	A	C	T	C	C	T	C	0	C	A	T	A	T	G	C	T	G	C	C	A	C	G	T	C	C	T	A	C	A	C	A	C	T	G	G	A	C	C	A	G	A	A	C	A	C	C	C	T
Belgian_Shepherd_Dog_-_Malinois	1	C	T	T	T	C	T	T	0	T	A	T	T	T	T	C	T	G	C	C	A	C	T	T	C	C	T	A	T	A	T	A	C	T	G	G	A	T	C	C	G	G	G	C	G	C	C	C	T
Belgian_Shepherd_Dog_-_Malinois	2	A	T	C	C	C	T	T	0	T	A	C	A	T	G	C	T	T	T	T	A	A	T	C	T	C	C	0	C	A	C	G	C	C	G	A	A	C	C	C	G	A	G	A	A	C	A	C	C
Belgian_Shepherd_Dog_-_Malinois	2	C	T	T	T	C	T	T	0	T	G	T	T	T	G	C	T	T	T	T	A	A	T	T	T	T	T	0	C	A	T	G	T	C	G	G	A	C	T	C	G	G	G	A	A	T	C	C	C
Belgian_Shepherd_Dog_-_Malinois	3	A	C	C	T	C	T	C	0	C	A	C	A	T	T	C	A	G	T	C	A	A	G	C	C	C	C	0	T	A	C	G	C	T	G	G	A	C	C	C	A	A	A	A	A	C	A	C	C
Belgian_Shepherd_Dog_-_Malinois	3	C	T	T	T	C	T	T	0	T	G	T	A	T	T	C	T	T	T	T	A	A	T	C	C	T	C	0	T	A	T	G	C	T	G	G	G	C	C	C	A	G	G	A	A	T	A	C	T
Belgian_Shepherd_Dog_-_Malinois	4	A	C	T	C	C	T	C	0	C	A	C	A	C	T	C	T	G	T	C	A	A	T	C	C	C	T	A	C	A	C	A	T	T	G	G	A	C	C	C	A	A	G	A	A	C	A	C	C
Belgian_Shepherd_Dog_-_Malinois	4	C	T	T	T	T	T	C	0	T	A	T	T	T	T	C	T	T	T	C	A	C	T	C	T	T	T	G	C	G	T	A	T	T	G	G	A	C	T	C	A	G	G	C	G	T	A	C	T
Belgian_Shepherd_Dog_-_Malinois	5	C	C	C	C	C	T	C	0	C	G	C	A	C	G	C	T	G	T	T	A	A	T	C	C	C	T	A	C	A	T	A	C	C	A	A	A	C	C	C	A	G	G	A	A	C	A	C	C
Belgian_Shepherd_Dog_-_Malinois	5	C	C	T	T	C	T	T	0	C	G	T	T	T	T	T	T	T	T	T	A	A	T	T	T	C	T	G	T	G	T	A	C	T	G	G	A	C	T	C	G	G	G	C	A	T	A	T	T
Belgian_Shepherd_Dog_-_Groenendael	6	C	C	C	C	C	T	C	0	C	A	C	T	C	G	C	A	G	T	C	A	A	T	T	C	C	T	G	C	A	C	G	C	T	G	G	A	C	T	C	A	G	G	A	A	C	A	C	C
Belgian_Shepherd_Dog_-_Groenendael	6	C	T	C	C	C	T	C	0	C	G	T	T	T	T	C	T	T	T	C	G	C	T	T	T	T	T	G	C	G	C	G	C	T	G	G	A	T	T	C	A	G	G	A	A	C	A	C	T
Belgian_Shepherd_Dog_-_Malinois	7	A	C	T	C	C	C	C	0	T	A	T	A	C	T	C	T	G	T	T	A	A	G	C	C	C	T	A	C	A	C	A	T	T	G	G	A	C	C	C	A	A	A	A	A	C	A	C	C
Belgian_Shepherd_Dog_-_Malinois	7	C	C	T	C	C	T	C	0	T	G	T	T	T	T	C	T	G	T	T	A	C	G	T	T	T	T	G	C	A	C	A	T	T	G	G	A	C	C	C	G	A	A	A	A	C	A	T	C
Belgian_Shepherd_Dog_-_Malinois	8	C	C	C	C	C	T	C	0	C	A	C	T	C	T	C	A	G	C	C	A	A	T	C	T	C	C	A	C	A	C	A	C	C	G	G	A	C	C	C	A	A	G	A	A	C	A	T	T
Belgian_Shepherd_Dog_-_Malinois	8	C	C	T	C	T	T	T	0	C	A	T	T	T	T	C	T	T	T	C	A	C	T	C	T	C	T	A	C	A	T	A	T	C	G	G	G	C	C	C	G	G	G	A	A	T	A	T	T
Belgian_Shepherd_Dog_-_Malinois	9	C	C	T	C	C	T	C	0	C	G	C	A	C	G	C	T	G	C	C	A	A	G	C	C	C	T	A	C	A	C	A	C	C	G	G	A	C	C	C	A	G	A	A	A	T	A	C	T
Belgian_Shepherd_Dog_-_Malinois	9	C	T	T	C	C	T	C	0	C	G	T	T	T	T	T	T	T	C	T	A	A	T	T	T	T	T	G	C	G	T	A	T	C	G	G	G	C	C	C	G	G	G	C	A	T	C	T	T
Belgian_Shepherd_Dog_-_Malinois	10	A	C	T	C	C	T	T	0	T	A	C	A	C	T	C	T	G	T	T	A	A	G	C	C	C	T	A	C	A	C	G	C	C	G	A	A	C	C	C	A	G	G	A	A	T	A	C	C
Belgian_Shepherd_Dog_-_Malinois	10	A	T	T	T	C	T	T	0	T	G	T	T	T	T	T	T	T	T	T	A	C	T	T	T	C	T	G	C	A	T	G	C	C	G	G	A	C	C	C	A	G	G	A	A	T	A	T	T
Belgian_Shepherd_Dog_-_Malinois	11	C	C	C	T	T	T	T	0	T	A	T	A	C	T	C	T	G	T	T	A	A	G	C	C	C	T	A	C	G	C	A	T	C	G	A	A	C	C	C	G	A	A	A	A	C	A	C	C
Belgian_Shepherd_Dog_-_Malinois	11	C	T	T	T	T	T	T	0	T	A	T	A	T	T	T	T	T	T	T	G	C	T	T	T	T	T	A	T	G	T	A	T	T	G	G	A	C	C	C	G	G	A	C	A	T	C	T	C
Belgian_Shepherd_Dog_-_Malinois	12	A	C	C	C	C	T	C	0	C	A	T	A	T	G	C	A	G	T	C	A	A	T	C	C	C	C	A	C	A	C	A	C	T	G	G	A	C	C	C	A	A	A	A	A	C	A	C	C
Belgian_Shepherd_Dog_-_Malinois	12	C	C	T	T	C	T	T	0	T	G	T	A	T	G	C	T	G	T	T	A	A	T	T	C	T	C	G	T	G	C	A	T	T	G	G	A	C	C	C	G	G	G	A	A	C	A	C	C
Belgian_Shepherd_Dog_-_Malinois	13	A	C	C	T	C	C	C	0	C	G	C	T	C	G	C	A	G	T	C	A	A	G	C	C	C	C	G	C	A	C	A	C	C	G	A	A	C	C	C	A	G	A	A	A	C	A	C	C
Belgian_Shepherd_Dog_-_Malinois	13	C	T	C	T	C	T	T	0	T	G	T	T	T	G	C	T	T	T	T	G	A	G	T	T	T	T	G	C	A	T	G	T	C	G	A	G	C	C	C	G	G	G	A	A	T	A	C	C
Belgian_Shepherd_Dog_-_Malinois	14	A	C	C	T	C	T	C	0	C	A	C	T	T	G	C	T	G	T	C	A	A	G	C	C	C	C	A	C	G	C	A	C	C	G	0	A	C	C	C	A	A	A	A	A	C	A	C	C
Belgian_Shepherd_Dog_-_Malinois	14	C	T	C	T	C	T	T	0	C	G	T	T	T	T	T	T	T	T	C	A	C	T	C	C	C	T	A	C	G	C	A	T	C	G	0	A	C	T	C	A	G	G	A	A	T	A	T	T
Belgian_Shepherd_Dog_-_Malinois	15	A	C	C	C	C	T	C	0	C	G	C	A	T	G	C	T	T	T	C	A	C	G	T	C	C	T	A	C	A	C	A	C	T	G	G	A	C	C	C	A	A	A	A	A	T	A	T	C
Belgian_Shepherd_Dog_-_Malinois	15	C	C	T	T	C	T	T	0	C	G	T	T	T	T	C	T	T	T	T	A	C	T	T	T	C	T	G	C	G	C	G	T	T	G	G	A	C	T	C	G	G	G	A	A	T	A	T	T
Belgian_Shepherd_Dog_-_Malinois	16	C	C	C	C	C	T	C	0	C	A	T	A	C	G	C	A	G	C	C	A	A	T	C	C	C	T	A	C	A	C	A	C	T	G	G	A	C	C	C	A	G	A	A	A	C	C	C	T
Belgian_Shepherd_Dog_-_Malinois	16	C	T	T	C	C	T	T	0	C	G	T	A	T	G	C	T	T	T	C	A	C	T	C	C	C	T	A	C	A	C	A	T	T	G	G	G	T	T	C	A	G	G	C	A	T	C	T	T
Belgian_Shepherd_Dog_-_Malinois	17	A	C	T	C	C	T	C	0	C	A	C	A	C	G	C	T	G	C	C	A	A	T	C	C	C	T	A	C	A	C	A	T	T	A	A	A	C	T	C	A	A	A	A	A	T	A	C	T
Belgian_Shepherd_Dog_-_Malinois	17	C	T	T	T	C	T	T	0	T	G	T	A	T	G	C	T	T	T	C	A	C	T	C	C	T	T	A	C	G	C	A	T	T	G	G	G	C	T	C	A	G	A	C	A	T	C	T	T
Belgian_Shepherd_Dog_-_Malinois	18	C	C	T	T	C	C	C	0	T	A	C	T	T	G	C	T	G	C	T	A	A	G	C	C	C	T	A	C	A	C	G	C	C	G	A	A	C	C	C	A	G	G	A	A	C	A	C	C
Belgian_Shepherd_Dog_-_Malinois	18	C	C	T	T	T	C	T	0	T	G	T	T	T	G	C	T	G	T	T	A	C	T	C	T	T	T	G	C	A	T	G	T	C	G	G	A	C	T	C	G	G	G	A	G	C	A	T	T
Belgian_Shepherd_Dog_-_Malinois	19	A	C	C	C	C	T	C	0	C	A	C	A	C	T	C	T	T	T	C	A	A	G	C	T	C	C	A	C	A	T	A	C	C	G	A	A	C	C	C	G	A	A	A	A	T	A	C	C
Belgian_Shepherd_Dog_-_Malinois	19	C	T	C	T	C	T	C	0	C	G	T	A	C	T	C	T	T	T	C	G	C	T	T	T	C	T	A	C	A	T	A	C	C	G	G	G	C	T	C	G	G	A	A	A	T	A	C	C
Belgian_Shepherd_Dog_-_Groenendael	20	C	C	C	C	C	T	C	0	C	A	C	A	C	T	C	T	G	T	C	G	A	G	C	C	C	C	G	C	G	C	A	C	T	G	A	A	C	T	C	A	A	G	A	G	T	A	C	C
Belgian_Shepherd_Dog_-_Groenendael	20	C	C	C	T	C	T	C	0	C	G	C	T	C	T	C	T	G	T	C	G	A	G	C	T	C	C	G	T	G	T	A	T	T	G	G	G	T	T	C	A	G	G	A	G	T	A	C	C
Belgian_Shepherd_Dog_-_Malinois	21	A	C	C	T	C	C	C	0	C	A	C	T	C	G	C	T	G	T	C	A	A	G	C	C	C	C	A	C	A	C	A	C	T	G	A	A	C	C	C	A	A	G	A	A	C	A	C	T
Belgian_Shepherd_Dog_-_Malinois	21	C	C	T	T	C	T	T	0	C	G	C	T	T	T	C	T	T	T	C	G	C	G	C	C	T	T	A	C	A	T	A	C	T	G	A	G	C	T	C	G	G	G	A	G	T	A	C	T
Belgian_Shepherd_Dog_-_Malinois	22	C	T	C	C	C	C	C	0	C	G	C	T	C	G	C	T	T	T	C	A	A	T	C	C	C	T	A	C	A	C	A	C	C	G	G	A	C	C	C	A	G	A	C	A	T	A	C	C
Belgian_Shepherd_Dog_-_Malinois	22	C	T	T	T	C	T	T	0	C	G	T	T	T	T	C	T	T	T	T	A	C	T	T	C	C	T	A	T	G	T	A	C	C	G	G	A	C	T	C	A	G	A	C	A	T	C	T	T
Belgian_Shepherd_Dog_-_Tervueren	23	A	C	C	C	T	T	C	A	C	G	C	A	T	G	C	T	G	C	C	G	A	T	T	C	C	T	A	C	G	C	A	T	T	G	G	A	C	T	C	A	A	G	A	A	C	A	C	C
Belgian_Shepherd_Dog_-_Tervueren	23	C	C	C	C	T	T	T	G	C	G	T	T	T	T	T	T	G	T	T	G	A	T	T	C	C	T	G	C	G	C	G	T	T	G	G	A	C	T	C	G	A	G	C	G	T	A	C	T
Belgian_Shepherd_Dog_-_Tervueren	24	C	C	C	C	C	T	T	A	C	A	C	A	C	T	C	T	G	T	C	A	A	G	C	C	C	C	A	C	A	C	A	C	T	G	A	A	C	C	C	A	A	G	A	A	C	A	C	C
Belgian_Shepherd_Dog_-_Tervueren	24	C	T	T	C	C	T	T	A	C	G	T	A	T	T	C	T	T	T	C	A	C	T	T	T	C	T	G	T	A	C	A	T	T	G	G	G	C	C	C	A	G	G	A	A	T	A	T	C
Belgian_Shepherd_Dog_-_Tervueren	25	C	C	C	C	C	T	C	A	C	A	T	A	T	G	C	T	G	C	C	G	A	T	T	C	C	T	A	C	G	C	A	C	C	G	G	A	C	C	C	A	A	G	A	G	C	A	C	C
Belgian_Shepherd_Dog_-_Tervueren	25	C	C	C	C	C	T	C	A	C	G	T	T	T	G	T	T	G	T	T	G	A	T	T	C	C	T	G	C	G	C	G	T	T	G	G	A	C	T	C	G	G	G	A	G	T	A	C	C
Belgian_Shepherd_Dog_-_Malinois	26	A	C	C	T	C	T	C	A	C	G	T	A	T	G	C	T	G	T	C	A	A	G	C	C	C	T	A	C	A	C	A	C	C	G	G	A	C	C	C	G	G	G	A	A	T	A	C	C
Belgian_Shepherd_Dog_-_Malinois	26	C	C	T	T	C	T	T	G	C	G	T	T	T	T	T	T	G	T	T	A	C	T	C	T	T	T	A	C	A	C	A	T	C	G	G	G	C	C	C	G	G	G	A	G	T	C	T	C
Belgian_Shepherd_Dog_-_Malinois	27	A	C	C	T	C	T	C	A	C	G	T	A	C	T	C	T	G	T	C	A	C	T	C	C	T	C	A	C	A	C	A	C	C	G	G	A	C	C	C	G	G	G	A	A	C	A	C	T
Belgian_Shepherd_Dog_-_Malinois	27	C	C	C	T	C	T	T	A	C	G	T	T	T	T	C	T	T	T	C	A	C	T	T	C	T	T	A	C	A	T	A	C	T	G	G	A	C	C	C	G	G	G	A	A	T	A	C	T
Belgian_Shepherd_Dog_-_Malinois	28	C	C	T	C	C	C	C	A	C	G	C	A	T	G	C	T	G	T	C	A	C	G	C	C	C	T	A	C	A	T	A	T	C	A	A	A	C	C	A	A	G	G	A	A	C	A	C	C
Belgian_Shepherd_Dog_-_Malinois	28	C	T	T	T	C	C	C	A	C	G	T	T	T	G	C	T	T	T	C	A	C	T	T	C	T	T	G	C	A	T	A	T	T	G	G	A	C	C	C	G	G	G	C	A	T	C	C	T
Belgian_Shepherd_Dog_-_Malinois	29	A	C	T	C	C	T	T	A	C	A	C	A	C	T	C	A	G	T	C	A	A	G	C	C	C	T	A	C	A	T	A	C	T	G	A	A	C	C	C	A	A	G	A	A	T	A	C	T
Belgian_Shepherd_Dog_-_Malinois	29	C	T	T	C	C	T	T	A	C	A	T	T	C	T	C	T	T	T	C	A	C	T	T	C	T	T	A	C	A	T	A	C	T	G	G	A	C	T	C	G	G	G	C	G	T	A	C	T
Belgian_Shepherd_Dog_-_Malinois	30	A	C	C	C	C	T	T	0	T	A	T	A	C	G	C	A	T	T	T	A	A	T	C	T	C	T	A	C	A	C	G	C	T	G	A	A	C	C	C	G	G	G	C	A	T	A	C	C
Belgian_Shepherd_Dog_-_Malinois	30	C	C	T	T	C	T	T	0	T	A	T	A	T	T	C	T	T	T	T	A	C	T	C	T	C	T	A	C	A	T	G	C	T	G	A	G	C	T	C	G	G	G	C	A	T	C	T	C
Belgian_Shepherd_Dog_-_Tervueren	31	C	C	C	C	C	T	C	A	C	G	C	T	C	G	C	T	G	C	C	G	A	T	T	C	C	C	A	C	G	0	G	C	C	G	G	A	C	C	C	A	A	0	A	A	C	A	0	C
Belgian_Shepherd_Dog_-_Tervueren	31	C	T	C	C	T	T	C	A	C	G	T	T	T	T	C	T	G	T	T	G	A	T	T	C	C	T	A	T	G	0	G	C	T	G	G	A	C	T	C	G	G	0	A	G	T	A	0	T
Belgian_Shepherd_Dog_-_Tervueren	32	A	C	C	C	C	C	C	A	C	G	C	A	C	G	C	T	T	T	T	A	A	G	C	C	C	T	A	C	A	C	A	C	T	G	G	A	C	C	C	A	A	G	A	A	C	A	C	C
Belgian_Shepherd_Dog_-_Tervueren	32	C	C	C	T	C	T	C	A	C	G	T	A	T	G	C	T	T	T	T	G	C	T	T	C	C	T	G	T	G	C	A	T	T	G	G	A	C	T	C	A	G	G	A	A	T	A	C	C
Belgian_Shepherd_Dog_-_Groenendael	33	C	C	C	C	C	C	C	A	C	G	C	A	T	G	C	T	G	C	C	A	A	T	T	T	C	T	G	C	A	C	A	C	C	G	G	A	C	C	A	G	G	G	A	G	C	A	C	C
Belgian_Shepherd_Dog_-_Groenendael	33	C	C	C	T	C	T	C	A	C	G	C	T	T	G	C	T	T	T	T	G	C	T	T	T	C	T	G	C	G	T	A	C	T	G	G	A	T	C	C	G	G	G	A	G	C	A	C	T
Belgian_Shepherd_Dog_-_Groenendael	34	C	C	C	C	C	T	C	A	C	G	C	T	C	G	C	T	G	C	C	G	A	T	C	C	C	C	A	C	A	C	A	C	C	G	G	A	C	C	A	A	G	G	A	G	C	A	C	C
Belgian_Shepherd_Dog_-_Groenendael	34	C	C	C	T	C	T	C	A	C	G	T	T	T	G	C	T	G	T	C	G	A	T	T	T	C	T	G	T	G	T	A	T	T	G	G	A	T	T	C	A	G	G	A	G	C	A	C	T
Belgian_Shepherd_Dog_-_Groenendael	35	A	C	C	T	C	C	C	A	C	A	C	A	T	G	C	T	G	T	C	A	A	T	T	C	C	T	A	C	A	C	A	T	C	G	A	A	C	C	C	G	A	A	A	G	C	A	C	T
Belgian_Shepherd_Dog_-_Groenendael	35	C	T	C	T	T	T	C	A	T	G	T	T	T	G	C	T	G	T	C	G	A	T	T	T	C	T	G	C	G	C	G	T	T	G	G	A	C	T	C	G	G	G	A	G	C	A	T	T
Belgian_Shepherd_Dog_-_Groenendael	36	C	C	C	C	C	T	C	A	C	G	C	T	T	G	C	T	G	C	C	A	A	T	T	C	C	T	G	C	G	T	A	C	T	G	G	A	C	T	C	A	A	G	A	A	C	A	C	T
Belgian_Shepherd_Dog_-_Groenendael	36	C	C	C	C	T	T	C	A	C	G	T	T	T	G	C	T	G	C	T	G	A	T	T	T	C	T	G	T	G	T	G	T	T	G	G	A	C	T	C	A	A	G	A	G	T	A	T	T
Belgian_Shepherd_Dog_-_Groenendael	37	C	C	C	C	C	T	C	A	C	G	C	A	C	G	C	T	G	T	C	A	A	G	T	C	C	T	A	C	A	C	A	C	T	G	G	A	C	C	C	A	G	G	A	G	C	A	C	C
Belgian_Shepherd_Dog_-_Groenendael	37	C	T	C	T	T	T	T	G	C	G	C	A	T	G	C	T	G	T	C	G	C	T	T	T	C	T	A	C	A	C	A	T	T	G	G	A	C	T	C	A	G	G	C	G	T	A	T	T
Belgian_Shepherd_Dog_-_Laekenois	38	C	C	T	T	C	C	C	A	T	A	C	T	C	G	C	T	T	C	T	A	A	T	C	C	C	C	A	C	A	C	G	C	C	G	G	A	C	C	C	A	G	G	A	A	T	A	C	C
Belgian_Shepherd_Dog_-_Laekenois	38	C	T	T	T	C	T	T	A	T	A	T	T	C	G	C	T	T	T	T	G	A	T	C	C	C	T	G	C	G	T	G	C	T	G	G	A	T	C	C	A	G	G	A	A	T	C	T	C
Belgian_Shepherd_Dog_-_Laekenois	39	A	C	C	C	C	C	C	A	C	A	C	A	C	G	C	T	T	C	C	A	A	G	C	C	C	T	A	C	A	C	A	C	T	A	G	A	C	C	C	A	A	A	A	A	C	A	C	C
Belgian_Shepherd_Dog_-_Laekenois	39	C	T	T	T	C	T	C	A	C	G	T	A	T	G	C	T	T	C	C	A	A	T	T	C	T	T	A	C	G	T	A	T	T	G	G	G	T	C	C	G	G	G	A	A	C	A	T	C
Belgian_Shepherd_Dog_-_Groenendael	40	C	C	C	C	C	C	C	0	C	G	T	T	C	G	C	T	G	C	T	A	A	T	C	C	C	C	G	C	G	C	G	C	T	G	G	A	C	C	C	A	A	G	A	A	C	A	C	C
Belgian_Shepherd_Dog_-_Groenendael	40	C	C	C	C	C	T	C	0	C	G	T	T	T	G	C	T	T	T	T	G	C	T	C	C	T	T	G	C	G	T	G	T	T	G	G	A	C	C	C	G	G	G	A	A	T	A	C	T
Belgian_Shepherd_Dog_-_Malinois	41	A	C	T	C	C	T	T	0	C	A	C	T	C	T	C	A	G	C	C	A	A	G	C	C	C	T	A	C	A	C	A	C	T	G	G	A	C	C	C	A	G	G	A	A	C	A	C	C
Belgian_Shepherd_Dog_-_Malinois	41	A	C	T	T	C	T	T	0	C	G	T	T	T	T	C	T	G	T	C	A	A	G	T	T	T	T	A	C	G	C	A	T	T	G	G	A	T	T	C	G	G	G	C	A	T	A	C	T
Belgian_Shepherd_Dog_-_Tervueren	42	A	T	C	C	C	T	C	0	C	A	C	T	C	G	C	T	G	T	T	A	A	G	C	C	C	C	A	C	A	C	A	C	T	G	A	A	C	T	C	A	A	A	A	A	C	A	C	T
Belgian_Shepherd_Dog_-_Tervueren	42	C	T	T	T	C	T	C	0	C	G	T	T	T	G	C	T	T	T	T	G	C	T	T	C	C	T	A	T	G	C	A	C	T	G	G	G	T	T	C	A	G	A	C	G	T	A	C	T
Belgian_Shepherd_Dog_-_Tervueren	43	A	C	C	C	C	T	C	0	C	G	C	A	C	G	C	A	G	C	T	G	A	G	C	C	C	C	A	C	A	C	G	C	T	G	G	A	C	C	C	A	A	A	A	G	C	A	C	C
Belgian_Shepherd_Dog_-_Tervueren	43	C	C	C	C	C	T	C	0	C	G	T	T	T	T	T	T	G	T	T	G	A	G	T	C	C	T	G	C	G	T	G	T	T	G	G	A	C	C	C	A	G	A	A	G	C	A	T	T
Belgian_Shepherd_Dog_-_Tervueren	44	C	C	C	C	C	T	C	0	C	G	C	A	C	G	C	T	G	T	C	G	A	T	C	C	C	C	A	C	G	C	A	C	T	G	G	A	C	C	C	G	G	G	A	A	C	A	T	C
Belgian_Shepherd_Dog_-_Tervueren	44	C	T	C	C	T	T	C	0	C	G	T	T	T	T	C	T	G	T	T	G	A	T	C	T	T	C	A	C	G	T	G	T	T	G	G	A	C	T	C	G	G	G	A	G	T	C	T	T
Belgian_Shepherd_Dog_-_Malinois	45	A	C	C	T	C	T	T	0	T	A	C	A	C	G	C	T	G	C	C	A	A	G	C	C	C	T	A	C	A	C	A	C	C	G	G	A	C	C	C	G	A	A	A	A	C	A	C	C
Belgian_Shepherd_Dog_-_Malinois	45	C	T	T	T	T	T	T	0	T	G	T	T	T	T	T	T	G	C	C	A	C	T	C	C	T	T	A	C	A	T	G	C	T	G	G	A	C	C	C	G	G	G	A	A	T	C	C	T
Belgian_Shepherd_Dog_-_Groenendael	46	C	C	C	C	C	T	C	0	C	G	C	A	C	G	C	T	G	C	T	A	A	G	C	C	C	T	A	C	A	C	A	C	C	G	G	A	C	C	C	A	A	G	A	A	C	A	C	C
Belgian_Shepherd_Dog_-_Groenendael	46	C	T	C	T	C	T	C	0	C	G	T	T	T	T	C	T	G	T	T	G	C	T	C	C	C	T	G	T	A	C	A	C	T	G	G	A	C	T	C	G	A	G	C	A	C	C	C	C
Belgian_Shepherd_Dog_-_Groenendael	47	A	T	C	C	C	C	C	0	C	G	C	A	C	G	C	T	G	C	T	G	A	T	C	T	C	T	A	C	G	C	G	C	C	G	G	A	C	C	C	A	A	G	A	A	C	A	C	C
Belgian_Shepherd_Dog_-_Groenendael	47	C	T	C	T	C	C	C	0	C	G	T	T	T	T	C	T	T	T	T	G	A	T	C	T	C	T	A	C	G	T	G	T	T	G	G	A	C	T	C	A	G	G	A	A	C	C	C	T
Belgian_Shepherd_Dog_-_Groenendael	48	C	T	C	C	C	T	C	A	C	G	C	A	C	G	C	A	G	T	T	A	C	G	T	C	C	T	A	C	G	C	A	T	T	G	G	A	C	C	C	A	A	G	A	A	C	A	C	C
Belgian_Shepherd_Dog_-_Groenendael	48	C	T	C	T	C	T	C	A	C	G	T	T	T	T	T	T	T	T	T	A	C	T	T	C	T	T	A	C	G	T	A	T	T	G	G	A	C	T	C	A	A	G	A	G	C	C	T	T
Belgian_Shepherd_Dog_-_Malinois	49	A	C	C	C	C	T	T	A	C	A	C	A	T	G	C	T	G	C	C	A	C	T	C	C	C	C	A	C	A	C	A	C	T	G	G	A	C	C	C	A	G	A	A	A	T	A	C	C
Belgian_Shepherd_Dog_-_Malinois	49	C	C	T	T	C	T	T	A	T	G	T	T	T	T	C	T	T	T	C	A	C	T	T	T	C	T	A	C	A	T	A	C	T	G	G	G	C	T	C	A	G	G	C	A	T	C	T	C
Belgian_Shepherd_Dog_-_Malinois	50	A	C	T	C	C	C	C	A	C	A	T	A	T	T	C	T	G	T	C	A	A	T	C	C	C	C	A	C	A	C	A	T	C	G	G	A	C	T	C	A	G	A	A	A	C	A	C	C
Belgian_Shepherd_Dog_-_Malinois	50	C	T	T	C	C	T	C	A	C	A	T	A	T	T	C	T	T	T	T	A	C	T	C	C	C	C	G	C	A	T	A	T	C	G	G	A	C	T	C	A	G	G	C	A	T	C	T	T
Belgian_Shepherd_Dog_-_Malinois	51	C	C	C	T	C	C	C	A	T	A	C	A	C	G	C	T	G	C	T	A	C	G	C	C	C	T	A	C	A	C	A	T	T	G	G	A	C	C	C	G	G	G	A	A	C	A	C	C
Belgian_Shepherd_Dog_-_Malinois	51	C	T	T	T	T	T	T	G	T	A	T	A	T	G	C	T	T	T	T	A	C	T	T	T	T	T	A	C	G	C	G	T	T	G	G	A	C	C	C	G	G	G	A	A	T	A	C	C
Belgian_Shepherd_Dog_-_Malinois	52	A	T	T	C	C	T	T	A	C	A	C	T	C	T	C	T	G	T	C	A	A	G	C	C	C	T	A	C	A	C	A	C	C	G	G	A	C	T	C	G	A	G	A	A	C	A	C	C
Belgian_Shepherd_Dog_-_Malinois	52	C	T	T	C	T	T	T	G	C	G	T	T	C	T	C	T	T	T	C	A	C	T	C	T	T	T	G	C	G	C	A	T	T	G	G	A	C	T	C	G	G	G	C	A	T	C	C	T
Belgian_Shepherd_Dog_-_Malinois	53	C	C	T	T	C	T	C	A	C	G	C	A	C	T	C	T	G	T	T	A	A	T	C	C	C	T	A	C	G	C	A	C	C	G	A	A	C	C	C	G	A	A	C	A	T	A	C	C
Belgian_Shepherd_Dog_-_Malinois	53	C	T	T	T	C	T	T	A	T	G	T	T	T	T	C	T	T	T	T	A	C	T	T	T	T	T	A	T	G	C	A	T	C	G	G	A	C	C	C	G	G	G	C	G	T	A	T	T
Belgian_Shepherd_Dog_-_Malinois	54	A	C	T	C	C	C	T	A	C	A	T	A	T	G	C	T	T	T	C	A	A	T	C	C	C	C	A	C	A	C	A	T	C	G	A	A	C	C	C	A	G	G	A	A	C	A	C	T
Belgian_Shepherd_Dog_-_Malinois	54	A	T	T	C	C	T	T	A	C	A	T	A	T	G	C	T	T	T	C	A	C	T	C	C	C	C	G	C	A	T	A	T	T	G	G	G	C	T	C	A	G	G	C	A	C	C	C	T
Belgian_Shepherd_Dog_-_Malinois	55	C	C	C	T	C	T	T	A	T	A	C	A	C	G	C	T	T	C	T	A	A	G	C	C	C	T	A	C	A	C	A	T	C	G	G	A	C	C	C	A	G	G	A	A	T	A	C	C
Belgian_Shepherd_Dog_-_Malinois	55	C	T	T	T	C	T	T	G	T	A	C	T	C	G	C	T	T	C	T	G	C	T	T	C	T	T	A	C	G	C	A	T	T	G	G	A	C	C	C	G	G	G	A	A	T	A	C	C
Belgian_Shepherd_Dog_-_Malinois	56	C	T	C	C	C	T	T	A	T	A	C	A	C	G	T	A	T	C	T	A	C	T	C	C	T	T	G	T	G	T	G	C	C	G	A	A	C	C	C	A	G	A	A	A	T	A	C	C
Belgian_Shepherd_Dog_-_Malinois	56	C	T	T	T	C	T	T	A	T	G	T	T	T	G	T	A	T	T	T	A	C	T	C	C	T	T	G	T	G	T	G	C	C	G	G	A	C	T	C	A	G	A	A	A	T	A	T	T
Belgian_Shepherd_Dog_-_Malinois	57	A	T	C	C	C	T	T	A	C	A	T	A	C	G	C	T	T	C	T	A	C	T	T	C	C	T	A	C	G	C	G	T	C	G	A	A	C	C	C	G	A	A	C	A	T	A	C	C
Belgian_Shepherd_Dog_-_Malinois	57	C	T	T	T	T	T	T	A	T	G	T	A	T	T	T	T	T	T	T	A	C	T	T	T	T	T	G	C	G	C	G	T	T	G	G	G	C	T	C	G	A	G	C	G	T	A	T	T
Belgian_Shepherd_Dog_-_Malinois	58	A	C	T	T	C	T	T	A	C	A	C	A	C	G	C	T	G	T	C	A	A	G	C	C	C	T	A	C	A	C	A	C	C	G	G	A	C	T	C	A	G	G	A	A	C	C	C	C
Belgian_Shepherd_Dog_-_Malinois	58	C	T	T	T	C	T	T	G	C	G	C	T	T	T	C	T	G	T	C	A	A	T	T	T	T	T	G	C	G	C	A	T	C	G	G	A	C	T	C	G	G	G	A	A	C	C	C	C
Belgian_Shepherd_Dog_-_Malinois	59	A	C	T	C	C	T	T	G	C	A	C	A	C	T	C	T	G	T	C	A	A	G	T	C	C	T	A	C	A	C	A	C	C	G	A	A	C	C	C	A	G	A	A	A	C	A	C	T
Belgian_Shepherd_Dog_-_Malinois	59	C	T	T	T	T	T	T	G	T	G	T	T	T	T	C	T	T	T	C	A	A	T	T	T	C	T	G	C	G	T	G	T	T	G	G	A	C	T	C	G	G	G	C	G	T	A	C	T
Belgian_Shepherd_Dog_-_Malinois	60	A	C	T	T	C	T	T	A	C	A	C	T	C	T	C	A	G	C	C	A	A	G	C	C	C	T	A	C	A	C	A	C	C	G	G	A	C	C	C	A	G	G	A	A	C	A	C	C
Belgian_Shepherd_Dog_-_Malinois	60	C	T	T	T	T	T	T	A	C	A	T	T	C	T	T	T	G	C	C	A	A	G	C	T	T	T	A	C	G	C	A	T	T	G	G	A	C	C	C	A	G	G	A	A	C	C	C	T
Belgian_Shepherd_Dog_-_Malinois	61	C	C	C	T	C	T	T	0	T	A	C	A	C	G	T	T	T	C	T	A	A	G	C	C	C	T	G	C	A	C	A	T	T	G	A	A	C	C	C	A	G	A	A	A	T	A	T	C
Belgian_Shepherd_Dog_-_Malinois	61	C	C	T	T	T	T	T	0	T	A	T	T	C	T	T	T	T	T	T	A	A	G	C	T	C	T	G	C	A	C	A	T	T	G	G	G	C	T	C	A	G	A	C	A	T	A	T	C
Belgian_Shepherd_Dog_-_Malinois	62	C	C	T	C	C	C	C	0	C	A	T	A	T	T	C	T	T	C	C	A	C	T	C	C	C	C	G	C	A	C	A	C	C	G	G	A	C	C	C	A	G	G	A	A	T	A	C	T
Belgian_Shepherd_Dog_-_Malinois	62	C	C	T	C	T	T	T	0	T	G	T	A	T	T	C	T	T	T	T	A	C	T	C	T	C	T	G	C	A	T	A	C	T	G	G	G	C	T	C	A	G	G	C	A	T	A	C	T
Belgian_Shepherd_Dog_-_Malinois	63	A	C	C	C	C	T	T	0	C	A	T	A	T	T	C	A	G	T	C	A	A	T	C	C	C	C	G	C	A	C	A	C	C	G	G	G	C	C	C	A	A	A	A	A	T	C	C	C
Belgian_Shepherd_Dog_-_Malinois	63	C	T	T	T	C	T	T	0	C	A	T	A	T	T	T	A	G	T	C	A	C	T	C	T	C	T	G	C	A	T	A	T	C	G	G	G	C	C	C	G	G	A	A	A	T	C	C	T
Belgian_Shepherd_Dog_-_Tervueren	64	C	C	C	C	C	C	C	0	C	G	T	T	T	G	C	T	T	T	C	A	C	G	C	C	C	T	G	C	A	C	A	C	C	G	G	A	C	C	C	A	A	A	A	A	C	A	C	C
Belgian_Shepherd_Dog_-_Tervueren	64	C	T	T	C	T	C	C	0	T	G	T	T	T	T	T	T	T	T	T	A	C	T	T	C	T	T	G	C	G	C	G	T	T	G	G	A	T	T	C	A	G	G	C	A	T	A	C	C
Belgian_Shepherd_Dog_-_Tervueren	65	A	C	C	C	C	T	C	0	C	G	T	T	T	G	C	T	T	T	C	G	A	T	T	C	C	T	A	C	A	C	G	C	T	G	G	A	C	T	C	A	G	A	A	A	C	A	C	C
Belgian_Shepherd_Dog_-_Tervueren	65	C	C	C	T	T	T	T	0	T	G	T	T	T	T	C	T	T	T	C	G	A	T	T	C	T	T	G	C	G	C	G	T	T	G	G	A	C	T	C	A	G	G	A	A	C	C	C	C
Belgian_Shepherd_Dog_-_Tervueren	66	C	C	C	T	C	C	C	0	C	G	C	A	T	G	T	T	T	T	C	A	C	G	C	C	C	T	A	C	A	C	A	C	T	G	G	A	T	C	A	A	A	G	A	A	T	A	C	C
Belgian_Shepherd_Dog_-_Tervueren	66	C	T	C	T	T	T	T	0	C	G	T	T	T	G	T	T	T	T	C	A	C	T	T	C	T	T	G	C	G	C	G	T	T	G	G	A	T	T	C	G	G	G	C	A	T	A	T	T
Belgian_Shepherd_Dog_-_Tervueren	67	C	C	C	C	T	C	C	0	T	A	C	A	T	G	C	A	T	T	T	A	A	G	C	C	C	T	G	C	G	C	A	C	T	G	G	A	T	T	C	A	A	G	A	A	C	A	C	C
Belgian_Shepherd_Dog_-_Tervueren	67	C	C	C	C	T	T	T	0	T	G	T	T	T	G	C	T	T	T	T	A	C	G	C	C	T	T	G	T	G	C	A	C	T	G	G	A	T	T	C	G	G	G	C	A	T	A	C	T
Belgian_Shepherd_Dog_-_Tervueren	68	A	C	C	C	T	T	T	0	C	G	T	T	T	G	T	T	T	T	C	A	C	G	C	C	T	C	A	C	A	C	A	C	T	G	G	A	C	C	A	A	G	G	C	A	C	A	C	C
Belgian_Shepherd_Dog_-_Tervueren	68	C	T	C	T	T	T	T	0	C	G	T	T	T	G	T	T	T	T	C	A	C	T	T	C	T	T	G	T	G	C	G	C	T	G	G	A	T	C	C	G	G	G	C	A	C	A	C	C
Belgian_Shepherd_Dog_-_Malinois	69	A	C	T	C	C	C	T	0	C	A	C	A	T	G	C	T	G	C	C	A	A	G	C	C	C	T	A	C	A	C	A	C	C	A	A	A	C	C	C	A	G	A	A	A	T	A	C	C
Belgian_Shepherd_Dog_-_Malinois	69	C	C	T	T	C	T	T	0	C	A	C	T	T	G	C	T	T	T	T	A	C	G	C	T	C	T	G	C	G	T	A	T	T	G	G	A	T	T	C	G	G	A	A	A	T	A	T	T
Belgian_Shepherd_Dog_-_Malinois	70	C	C	C	T	C	T	C	0	C	A	C	A	C	G	C	T	G	C	C	A	A	G	C	C	C	T	A	C	A	C	A	T	T	G	A	A	C	C	C	A	G	G	A	A	T	A	C	C
Belgian_Shepherd_Dog_-_Malinois	70	C	C	T	T	C	T	T	0	C	G	T	T	C	T	C	T	T	T	C	A	A	T	C	C	T	T	G	C	G	T	G	T	T	G	G	G	C	T	C	A	G	G	A	A	T	C	C	T
Belgian_Shepherd_Dog_-_Malinois	71	A	C	C	C	C	T	C	0	C	A	T	T	T	G	C	T	G	T	C	A	A	T	C	C	T	C	A	C	A	T	A	C	T	G	G	A	C	C	C	A	A	G	C	A	C	A	C	C
Belgian_Shepherd_Dog_-_Malinois	71	C	T	T	T	C	T	T	0	C	A	T	T	T	T	C	T	T	T	C	A	C	T	T	C	T	T	G	C	A	T	A	T	T	G	G	A	C	C	C	A	G	G	C	A	C	C	T	T
Belgian_Shepherd_Dog_-_Tervueren	72	C	T	T	C	C	C	C	0	C	A	C	A	C	G	C	A	G	T	C	A	A	T	T	C	C	C	A	C	A	C	A	C	C	G	A	A	T	C	A	A	G	G	A	A	T	A	T	C
Belgian_Shepherd_Dog_-_Tervueren	72	C	T	T	C	T	T	C	0	C	G	T	T	T	G	C	A	G	T	C	G	C	T	T	C	T	C	G	C	A	C	A	T	C	G	G	G	T	T	C	A	G	G	C	A	T	A	T	T
Belgian_Shepherd_Dog_-_Tervueren	73	C	C	C	T	T	C	C	0	C	A	T	A	T	G	C	T	T	T	C	A	A	T	C	C	C	T	A	C	A	C	G	C	C	G	G	A	T	C	A	A	A	G	A	A	C	A	C	C
Belgian_Shepherd_Dog_-_Tervueren	73	C	C	C	T	T	T	C	0	C	G	T	T	T	G	T	T	T	T	C	G	C	T	T	C	C	T	A	T	G	C	G	C	T	G	G	A	T	C	A	G	G	G	C	A	T	C	T	C
Belgian_Shepherd_Dog_-_Malinois	74	C	T	C	C	C	T	C	0	C	G	C	A	T	G	C	T	G	C	C	A	A	G	C	C	C	T	A	C	A	C	A	C	C	G	G	A	C	C	C	A	A	A	C	A	C	A	C	C
Belgian_Shepherd_Dog_-_Malinois	74	C	T	T	T	C	T	T	0	C	G	T	T	T	G	T	T	G	T	T	A	A	T	T	T	C	T	G	C	G	C	A	T	C	G	G	A	C	C	C	G	G	G	C	G	T	C	C	T
Belgian_Shepherd_Dog_-_Tervueren	75	A	C	C	C	C	C	C	0	C	G	T	A	C	G	C	A	T	T	C	A	A	G	C	C	C	T	A	C	G	C	A	C	T	G	G	A	C	C	C	A	A	A	C	A	C	A	C	T
Belgian_Shepherd_Dog_-_Tervueren	75	C	T	C	T	T	T	C	0	C	G	T	T	T	T	C	T	T	T	T	A	C	T	C	T	T	T	G	C	G	C	G	T	T	G	G	A	C	T	C	G	G	G	C	A	T	A	T	T
Belgian_Shepherd_Dog_-_Tervueren	76	C	C	C	T	C	C	C	0	C	A	T	T	C	G	C	A	T	T	C	A	A	G	C	C	C	T	A	C	A	C	G	C	T	G	G	A	C	C	C	A	A	A	A	A	C	A	C	C
Belgian_Shepherd_Dog_-_Tervueren	76	C	C	C	T	C	T	C	0	C	G	T	T	T	T	T	T	T	T	C	G	C	T	T	C	C	T	A	C	G	C	G	C	T	G	G	A	T	T	C	G	G	A	A	A	T	A	T	T
Belgian_Shepherd_Dog_-_Malinois	77	A	C	C	C	C	C	C	0	C	A	C	A	C	T	C	T	G	T	C	A	A	T	T	C	C	C	A	C	A	C	A	C	C	G	A	A	C	C	A	A	G	A	A	A	C	A	C	T
Belgian_Shepherd_Dog_-_Malinois	77	C	T	T	T	T	T	T	0	C	G	T	T	T	T	C	T	T	T	C	A	C	T	T	C	C	C	G	C	A	C	A	T	T	G	A	G	C	T	C	A	G	A	A	G	T	A	T	T
Belgian_Shepherd_Dog_-_Tervueren	78	A	C	C	C	T	C	C	0	C	G	T	T	C	G	C	T	G	C	C	A	A	G	C	C	C	T	G	C	A	C	A	C	T	G	G	A	C	C	C	A	A	G	A	A	C	A	C	T
Belgian_Shepherd_Dog_-_Tervueren	78	C	C	C	T	T	T	C	0	C	G	T	T	T	T	T	T	G	T	C	G	C	T	C	C	T	T	G	T	A	C	A	C	T	G	G	A	T	T	C	A	G	G	C	A	C	A	C	T
Belgian_Shepherd_Dog_-_Tervueren	79	C	C	C	C	T	C	C	0	C	A	C	A	T	G	C	T	T	T	T	A	C	G	T	C	C	T	A	C	A	C	A	T	C	G	A	A	T	T	C	A	A	G	C	A	T	A	C	T
Belgian_Shepherd_Dog_-_Tervueren	79	C	C	T	T	T	T	C	0	C	G	T	T	T	G	C	T	T	T	T	A	C	T	T	T	T	T	G	C	A	C	A	T	T	G	G	G	T	T	C	A	G	G	C	A	T	A	T	T
Belgian_Shepherd_Dog_-_Tervueren	80	A	C	C	C	C	C	C	0	C	G	C	A	T	G	C	T	T	T	C	A	A	T	C	T	C	C	A	C	A	C	A	C	T	G	G	A	C	C	C	A	A	G	C	A	C	A	T	C
Belgian_Shepherd_Dog_-_Tervueren	80	C	T	T	C	T	T	C	0	C	G	C	A	T	G	C	T	T	T	T	G	A	T	T	T	T	T	G	T	G	T	A	T	T	G	G	A	C	C	C	A	A	G	C	G	T	A	T	T
Belgian_Shepherd_Dog_-_Malinois	81	C	C	C	C	T	T	T	0	C	A	T	T	C	G	C	T	T	C	C	A	A	T	T	C	C	C	A	C	A	C	A	C	C	G	G	A	C	C	C	A	G	A	A	A	C	A	C	C
Belgian_Shepherd_Dog_-_Malinois	81	C	C	C	C	T	T	T	0	C	G	T	T	T	G	C	T	T	T	T	G	A	T	T	C	T	T	A	C	G	T	A	T	T	G	G	A	T	C	C	G	G	G	C	A	C	A	C	T
Belgian_Shepherd_Dog_-_Tervueren	82	A	C	C	T	T	C	C	0	C	G	C	A	T	G	C	T	G	T	C	A	A	G	C	C	C	C	A	C	A	C	A	C	C	G	G	A	C	C	A	A	G	G	A	A	C	A	C	C
Belgian_Shepherd_Dog_-_Tervueren	82	C	C	C	T	T	T	T	0	C	G	T	T	T	G	C	T	T	T	C	A	C	T	C	T	C	T	G	C	G	C	G	T	T	G	G	A	T	T	C	A	G	G	C	A	T	A	T	T
Belgian_Shepherd_Dog_-_Tervueren	83	C	C	C	T	T	T	C	0	C	G	C	A	T	G	C	T	T	C	C	A	A	G	C	C	T	T	A	C	G	C	G	C	C	G	G	A	C	C	C	A	G	G	A	A	T	A	C	T
Belgian_Shepherd_Dog_-_Tervueren	83	C	T	C	T	T	T	T	0	C	G	T	T	T	G	C	T	T	T	C	A	C	G	T	T	T	T	G	C	G	C	G	T	T	G	G	A	C	T	C	G	G	G	A	A	T	A	C	T
Belgian_Shepherd_Dog_-_Tervueren	84	C	C	C	C	T	T	T	0	T	A	C	A	T	G	C	T	T	T	T	A	A	G	C	C	C	C	A	C	A	C	A	C	C	G	G	A	T	C	A	A	G	G	A	A	T	A	C	T
Belgian_Shepherd_Dog_-_Tervueren	84	C	T	T	T	T	T	T	0	T	G	C	A	T	G	T	T	T	T	T	A	C	T	T	C	C	T	A	T	G	C	A	T	C	G	G	A	T	T	C	A	G	G	A	A	T	A	C	T
Belgian_Shepherd_Dog_-_Tervueren	85	C	C	C	C	T	C	C	0	C	G	T	A	C	T	C	T	G	T	C	A	C	G	C	C	C	T	G	C	A	C	A	T	T	G	G	A	C	C	C	G	A	G	A	A	C	A	C	C
Belgian_Shepherd_Dog_-_Tervueren	85	C	C	C	T	T	T	T	0	C	G	T	T	T	T	T	T	T	T	T	A	C	T	T	T	C	T	G	C	G	C	G	T	T	G	G	A	C	T	C	G	G	G	C	A	C	A	C	C
Belgian_Shepherd_Dog_-_Malinois	86	C	T	C	T	C	C	T	0	C	A	C	T	T	G	C	T	G	C	C	A	A	G	C	C	C	C	A	C	A	C	A	C	C	G	A	A	C	C	A	G	G	A	A	A	C	A	C	C
Belgian_Shepherd_Dog_-_Malinois	86	C	T	T	T	T	T	T	0	C	A	C	T	T	T	T	T	G	C	C	G	C	T	T	T	T	T	G	C	A	T	A	T	T	G	G	G	T	T	C	G	G	A	C	G	T	A	T	C
Belgian_Shepherd_Dog_-_Tervueren	87	A	C	C	C	C	C	C	0	C	G	C	T	T	G	C	T	G	T	C	A	C	T	T	C	C	T	A	C	A	C	A	T	C	G	G	A	C	C	C	A	G	G	A	A	C	A	C	C
Belgian_Shepherd_Dog_-_Tervueren	87	C	T	C	T	C	T	C	0	C	G	T	T	T	G	C	T	T	T	C	G	C	T	T	T	T	T	G	C	A	T	A	T	T	G	G	A	C	C	C	G	G	G	C	G	C	A	C	T
Belgian_Shepherd_Dog_-_Groenendael	88	C	T	C	C	C	T	C	0	T	G	C	A	C	T	C	A	G	T	C	G	A	G	C	C	C	T	G	C	A	C	A	T	T	G	G	A	C	T	C	G	G	G	A	A	C	A	C	C
Belgian_Shepherd_Dog_-_Groenendael	88	C	T	C	T	C	T	C	0	T	G	C	A	T	T	C	T	T	T	C	G	A	T	T	T	T	T	G	C	A	C	A	T	T	G	G	A	T	T	C	G	G	G	A	G	C	A	C	C
Belgian_Shepherd_Dog_-_Groenendael	89	C	C	C	T	C	T	C	0	C	G	C	A	C	G	C	T	T	T	C	A	A	T	C	C	C	T	A	C	G	C	A	C	C	G	A	A	C	C	C	G	A	A	A	A	C	A	C	T
Belgian_Shepherd_Dog_-_Groenendael	89	C	T	C	T	T	T	T	0	C	G	T	T	T	T	T	T	T	T	T	G	A	T	T	T	C	T	G	T	G	C	G	T	T	G	G	A	C	T	C	G	G	G	A	G	T	A	T	T
Belgian_Shepherd_Dog_-_Groenendael	90	C	C	C	C	C	C	C	0	C	G	T	T	C	G	C	T	G	C	C	G	A	G	C	C	C	C	A	C	A	C	A	C	T	G	A	A	T	T	C	G	A	G	A	A	C	A	C	C
Belgian_Shepherd_Dog_-_Groenendael	90	C	T	T	T	C	C	C	0	C	G	T	T	T	T	T	T	T	T	C	G	C	T	C	T	T	T	G	T	G	C	G	T	T	G	G	A	T	T	C	G	G	G	C	A	T	C	C	T
Belgian_Shepherd_Dog_-_Groenendael	91	C	C	C	C	C	T	C	0	C	G	C	A	T	G	T	T	G	T	C	A	A	G	C	C	C	C	A	C	A	C	G	T	T	G	G	A	C	T	C	A	G	A	A	G	C	A	C	C
Belgian_Shepherd_Dog_-_Groenendael	91	C	C	C	C	C	T	C	0	C	G	C	T	T	G	T	T	T	T	C	G	A	T	C	C	C	C	G	C	G	C	G	T	T	G	G	A	T	T	C	G	G	A	A	G	C	A	C	T
Belgian_Shepherd_Dog_-_Groenendael	92	C	C	C	C	C	T	C	0	C	G	C	A	T	G	T	T	G	T	C	A	A	T	C	C	C	C	A	C	A	C	G	T	T	G	G	A	C	T	C	A	G	A	A	A	C	A	C	C
Belgian_Shepherd_Dog_-_Groenendael	92	C	C	C	C	C	T	C	0	C	G	C	T	T	G	T	T	T	T	C	G	A	T	T	T	C	T	G	T	G	C	G	T	T	G	G	A	T	T	C	A	G	A	A	G	C	A	C	C
Belgian_Shepherd_Dog_-_Groenendael	93	C	C	C	C	C	T	C	0	C	A	C	T	T	G	C	T	G	T	C	A	A	T	C	T	C	C	G	C	G	C	A	C	T	G	G	A	C	T	C	G	G	G	A	A	C	A	C	C
Belgian_Shepherd_Dog_-_Groenendael	93	C	C	C	C	C	T	C	0	T	G	C	T	T	G	C	T	G	T	T	G	C	T	T	T	C	T	G	C	G	C	G	T	T	G	G	A	T	T	C	G	G	G	A	A	T	C	C	T
Belgian_Shepherd_Dog_-_Groenendael	94	C	C	C	T	C	T	C	0	C	G	C	A	C	G	C	T	G	C	C	A	A	T	T	C	C	T	A	C	A	C	G	C	C	G	A	A	C	C	C	G	A	G	A	A	C	A	C	C
Belgian_Shepherd_Dog_-_Groenendael	94	C	T	C	T	C	T	C	0	C	G	T	T	T	T	T	T	T	T	C	G	A	T	T	T	C	T	G	T	A	C	G	C	C	G	G	A	T	T	C	G	G	G	A	A	C	A	T	C
Belgian_Shepherd_Dog_-_Groenendael	95	0	0	0	0	0	0	0	0	0	0	0	0	0	0	0	0	0	0	0	0	0	0	0	0	0	0	0	0	0	0	0	0	0	0	0	0	0	0	0	0	0	0	0	0	0	0	0	0
Belgian_Shepherd_Dog_-_Groenendael	95	0	0	0	0	0	0	0	0	0	0	0	0	0	0	0	0	0	0	0	0	0	0	0	0	0	0	0	0	0	0	0	0	0	0	0	0	0	0	0	0	0	0	0	0	0	0	0	0
Belgian_Shepherd_Dog_-_Groenendael	96	C	T	C	C	C	T	C	0	T	G	C	A	C	G	C	A	T	T	C	A	A	G	C	C	T	T	A	C	A	C	G	C	C	G	G	A	T	C	C	A	G	G	A	A	C	A	C	T
Belgian_Shepherd_Dog_-_Groenendael	96	C	T	T	C	C	T	C	0	T	G	C	T	T	T	T	T	T	T	C	G	A	T	T	T	T	T	G	C	G	C	G	T	T	G	G	A	T	T	C	G	G	G	A	A	C	C	T	T
Belgian_Shepherd_Dog_-_Groenendael	97	A	T	C	C	C	C	C	0	C	G	C	T	C	T	C	T	G	T	C	G	A	T	C	C	C	T	A	C	A	C	G	T	T	G	G	A	C	T	C	A	G	G	A	A	C	A	C	C
Belgian_Shepherd_Dog_-_Groenendael	97	C	T	T	C	C	T	C	0	C	G	C	T	C	T	C	T	T	T	T	G	A	T	T	T	C	T	A	C	A	C	G	T	T	G	G	A	T	T	C	G	G	G	A	A	C	C	C	C
Belgian_Shepherd_Dog_-_Groenendael	98	C	C	C	C	C	C	C	0	C	G	C	T	C	T	C	A	T	T	T	A	A	T	C	C	C	C	A	C	A	C	G	T	T	G	A	A	T	T	C	A	G	G	A	A	C	A	C	C
Belgian_Shepherd_Dog_-_Groenendael	98	C	T	C	C	C	C	C	0	C	G	C	T	T	T	C	T	T	T	T	G	A	T	C	C	T	T	G	C	A	C	G	T	T	G	G	A	T	T	C	G	G	G	A	G	C	A	C	C
Belgian_Shepherd_Dog_-_Groenendael	99	C	C	C	C	C	C	C	0	C	G	T	A	C	G	C	T	T	T	C	A	A	T	C	C	C	C	A	C	G	C	G	C	C	G	G	A	C	C	A	A	A	G	A	G	C	A	C	C
Belgian_Shepherd_Dog_-_Groenendael	99	C	C	C	C	C	T	C	0	C	G	T	T	T	T	T	T	T	T	C	A	C	T	C	C	T	T	A	C	G	T	G	T	T	G	G	A	T	C	C	G	G	G	A	G	T	A	C	C
Belgian_Shepherd_Dog_-_Groenendael	100	C	C	C	C	C	T	C	0	C	G	T	T	T	G	C	T	G	C	C	A	A	T	T	C	C	T	A	C	A	C	G	C	C	G	G	A	C	C	C	G	A	G	A	A	C	A	C	T
Belgian_Shepherd_Dog_-_Groenendael	100	C	T	C	T	C	T	C	0	C	G	T	T	T	G	C	T	G	T	C	G	C	T	T	T	C	T	A	C	A	C	G	T	T	G	G	A	C	C	C	G	G	G	A	A	T	A	T	T
Belgian_Shepherd_Dog_-_Groenendael	101	C	C	C	C	C	C	C	0	C	G	C	A	C	T	C	T	T	C	C	A	A	T	C	C	C	C	A	C	A	C	G	T	C	G	A	A	C	C	A	A	G	G	A	G	C	A	C	C
Belgian_Shepherd_Dog_-_Groenendael	101	C	T	T	C	T	T	C	0	C	G	T	T	T	T	C	T	T	T	C	A	A	T	C	T	T	C	G	C	G	T	G	T	C	G	G	A	T	C	C	G	G	G	A	G	C	A	C	T
Belgian_Shepherd_Dog_-_Groenendael	102	C	C	C	C	C	T	C	0	C	G	C	A	C	G	C	T	G	T	T	A	A	G	C	C	C	T	A	C	A	C	A	T	C	G	A	A	C	C	C	G	A	G	A	A	C	A	C	C
Belgian_Shepherd_Dog_-_Groenendael	102	C	T	T	T	C	T	C	0	C	G	C	T	T	T	C	T	G	T	T	G	C	T	C	C	C	T	G	C	A	C	A	T	C	G	G	A	C	C	C	G	G	G	A	G	T	A	T	T
Belgian_Shepherd_Dog_-_Groenendael	103	A	C	C	T	C	T	C	0	C	G	T	T	T	G	C	T	G	T	C	G	A	T	C	T	C	T	A	C	A	C	A	C	T	G	A	A	C	T	C	A	A	G	A	A	C	A	C	C
Belgian_Shepherd_Dog_-_Groenendael	103	C	C	C	T	T	T	C	0	C	G	T	T	T	G	C	T	G	T	C	G	A	T	C	T	T	T	A	C	G	C	A	T	T	G	G	G	T	T	C	G	G	G	C	G	C	A	T	T
Belgian_Shepherd_Dog_-_Groenendael	104	C	C	C	T	C	T	C	0	T	G	C	A	T	G	C	T	T	T	T	A	A	G	C	C	C	C	G	C	A	C	A	C	C	G	G	A	C	C	C	A	G	G	A	A	C	A	T	T
Belgian_Shepherd_Dog_-_Groenendael	104	C	C	C	T	C	T	C	0	T	G	C	A	T	G	C	T	T	T	T	G	C	T	T	T	C	T	G	T	G	T	A	T	T	G	G	A	C	C	C	A	G	G	C	A	T	A	T	T
Belgian_Shepherd_Dog_-_Groenendael	105	C	C	C	C	C	T	C	0	T	G	C	A	T	G	C	T	G	C	C	A	A	T	C	C	C	T	A	C	A	C	A	T	T	G	G	A	C	C	A	A	A	G	A	A	C	A	C	C
Belgian_Shepherd_Dog_-_Groenendael	105	C	C	C	T	C	T	C	0	T	G	T	T	T	G	C	T	T	T	C	G	A	T	T	C	C	T	A	C	A	C	A	T	T	G	G	A	T	C	C	G	G	G	A	A	T	C	T	T
Belgian_Shepherd_Dog_-_Groenendael	106	A	T	C	C	C	T	C	0	C	G	C	T	T	G	C	T	G	C	C	G	A	G	C	C	C	T	A	C	A	C	A	C	C	G	A	A	C	C	C	A	A	G	A	A	C	A	C	C
Belgian_Shepherd_Dog_-_Groenendael	106	C	T	C	T	C	T	T	0	T	G	T	T	T	G	C	T	G	T	T	G	C	T	C	T	C	T	A	C	A	C	G	T	T	G	G	A	C	T	C	G	G	G	A	A	C	A	C	T
Belgian_Shepherd_Dog_-_Groenendael	107	C	T	C	C	C	C	C	0	C	G	C	A	T	G	C	T	G	T	C	A	A	G	C	T	C	C	G	C	G	T	G	T	C	G	A	A	T	C	A	G	G	G	A	A	C	A	C	C
Belgian_Shepherd_Dog_-_Groenendael	107	C	T	T	T	T	C	C	0	C	G	C	T	T	G	T	T	G	T	C	G	C	T	T	T	C	T	G	C	G	T	G	T	T	G	G	A	T	T	C	G	G	G	A	G	C	C	C	C
Belgian_Shepherd_Dog_-_Groenendael	108	C	C	C	C	C	T	C	0	C	G	C	A	C	G	C	T	G	T	C	A	A	G	C	T	T	T	A	C	A	C	G	C	C	G	A	A	C	C	C	G	A	G	A	A	C	A	C	C
Belgian_Shepherd_Dog_-_Groenendael	108	C	T	T	T	C	T	C	0	C	G	T	T	T	T	C	T	G	T	C	A	C	T	C	T	T	T	A	C	A	C	G	T	T	G	G	A	C	C	C	G	G	G	A	A	C	A	T	T
Belgian_Shepherd_Dog_-_Groenendael	109	C	T	C	C	C	C	C	0	C	A	C	A	T	T	C	A	G	C	C	A	A	G	C	C	C	C	G	C	A	C	G	T	T	G	G	A	C	T	C	G	A	G	A	A	C	A	C	C
Belgian_Shepherd_Dog_-_Groenendael	109	C	T	C	T	C	T	C	0	C	G	T	T	T	T	C	T	T	T	T	G	A	T	C	C	C	T	G	C	A	C	G	T	T	G	G	A	C	T	C	G	A	G	A	A	C	A	C	C
Belgian_Shepherd_Dog_-_Groenendael	110	C	T	C	C	C	C	C	0	C	G	C	A	T	T	C	A	T	T	T	A	A	T	C	T	C	C	G	C	A	C	G	T	C	G	A	A	C	T	C	A	G	G	A	A	C	C	C	T
Belgian_Shepherd_Dog_-_Groenendael	110	C	T	C	T	C	T	C	0	C	G	T	T	T	T	T	T	T	T	T	G	A	T	T	T	C	T	G	C	A	C	G	T	T	G	G	A	T	T	C	A	G	G	A	A	C	C	T	T
Belgian_Shepherd_Dog_-_Groenendael	111	A	T	C	C	C	C	C	0	C	G	C	A	T	G	C	T	G	T	C	A	C	G	C	C	C	T	A	C	A	C	G	C	T	G	G	A	C	T	C	A	G	G	A	A	C	A	C	C
Belgian_Shepherd_Dog_-_Groenendael	111	C	T	C	C	C	T	C	0	C	G	T	T	T	G	T	T	G	T	C	G	C	T	T	T	C	T	A	C	A	T	G	C	T	G	G	A	T	T	C	G	G	G	A	G	T	C	C	T
Belgian_Shepherd_Dog_-_Groenendael	112	A	C	C	C	C	C	C	0	C	G	T	A	C	G	C	T	G	T	C	A	C	T	C	C	C	T	A	C	A	C	G	C	C	G	G	A	T	C	A	A	A	G	A	A	C	A	C	C
Belgian_Shepherd_Dog_-_Groenendael	112	C	T	C	C	C	C	C	0	C	G	T	T	T	T	C	T	T	T	C	G	C	T	C	T	C	T	A	C	G	C	G	C	T	G	G	A	T	T	C	G	G	G	A	G	C	A	C	T
Belgian_Shepherd_Dog_-_Groenendael	113	A	C	C	C	C	C	C	0	C	G	T	A	T	G	C	T	G	C	C	G	A	G	C	T	C	T	A	C	A	C	G	C	T	G	G	A	C	C	C	A	G	G	A	A	C	A	C	C
Belgian_Shepherd_Dog_-_Groenendael	113	C	C	C	T	C	T	C	0	C	G	T	T	T	G	T	T	T	T	C	G	C	T	C	T	T	T	G	T	G	C	G	T	T	G	G	A	T	T	C	A	G	G	A	A	C	A	C	T
Belgian_Shepherd_Dog_-_Groenendael	114	C	C	C	C	C	C	C	0	C	G	C	T	C	T	C	T	G	T	C	A	A	T	C	C	C	T	A	C	A	C	G	T	C	G	G	A	C	C	C	G	A	G	A	A	C	A	C	C
Belgian_Shepherd_Dog_-_Groenendael	114	C	T	C	T	C	T	C	0	C	G	T	T	C	T	C	T	T	T	C	A	C	T	C	T	T	T	G	C	G	T	G	T	T	G	G	A	C	C	C	G	G	G	A	A	C	A	C	T
Belgian_Shepherd_Dog_-_Malinois	115	C	C	C	C	C	T	C	0	C	A	C	T	T	G	C	T	T	C	C	A	A	T	C	C	C	C	A	C	G	C	A	C	C	G	G	A	C	C	C	A	G	A	A	A	C	A	C	C
Belgian_Shepherd_Dog_-_Malinois	115	C	T	T	T	T	T	T	0	C	G	T	T	T	G	C	T	T	T	C	G	A	T	C	C	C	T	G	C	G	C	G	T	T	G	G	G	C	C	C	A	G	A	A	A	C	A	C	T
Belgian_Shepherd_Dog_-_Malinois	116	A	C	C	C	C	T	C	0	C	A	C	T	C	G	C	T	G	T	T	A	A	T	C	C	C	T	A	C	A	C	G	T	C	G	G	A	C	C	C	A	G	G	A	A	C	A	C	C
Belgian_Shepherd_Dog_-_Malinois	116	C	C	T	T	C	T	T	0	C	A	T	T	T	G	C	T	G	T	T	G	A	T	T	C	T	T	G	C	G	T	G	T	T	G	G	A	C	T	C	G	G	G	A	G	T	A	C	T
Belgian_Shepherd_Dog_-_Tervueren	117	A	C	C	C	C	T	C	0	C	A	T	A	C	T	C	T	G	T	C	A	A	G	C	C	C	C	G	C	A	C	A	C	C	G	A	A	T	C	A	A	A	G	A	A	C	A	C	C
Belgian_Shepherd_Dog_-_Tervueren	117	C	T	C	T	C	T	C	0	C	G	T	T	T	T	T	T	T	T	C	G	C	T	C	C	C	T	G	C	G	C	A	T	T	G	G	G	T	T	A	A	G	G	A	A	T	C	T	T
Belgian_Shepherd_Dog_-_Tervueren	118	C	C	C	C	C	C	C	0	C	G	T	A	T	G	C	T	T	T	C	A	A	G	C	C	C	C	A	C	A	C	G	C	C	G	G	A	C	C	A	A	A	G	C	A	C	A	C	T
Belgian_Shepherd_Dog_-_Tervueren	118	C	C	C	T	T	T	C	0	C	G	T	T	T	G	T	T	T	T	C	A	A	T	T	T	T	T	G	C	G	C	G	C	T	G	G	A	T	C	C	G	G	G	C	A	T	A	T	T
Belgian_Shepherd_Dog_-_Tervueren	119	A	C	C	T	C	T	C	0	C	G	C	A	C	G	C	T	G	C	C	G	A	T	C	C	C	C	A	C	A	C	A	T	C	G	G	A	C	C	A	A	A	G	A	A	C	A	C	T
Belgian_Shepherd_Dog_-_Tervueren	119	C	C	C	T	C	T	C	0	C	G	T	A	T	T	C	T	G	T	C	G	A	T	C	T	T	T	G	C	A	C	A	T	T	G	G	A	T	C	C	G	A	G	C	A	C	A	C	T
Belgian_Shepherd_Dog_-_Tervueren	120	A	C	C	C	C	T	C	0	C	G	T	A	T	G	C	T	G	T	T	A	A	T	C	C	C	C	A	C	A	C	A	C	C	G	G	A	C	C	A	G	G	A	C	A	C	A	C	C
Belgian_Shepherd_Dog_-_Tervueren	120	C	T	C	T	C	T	T	0	T	G	T	T	T	G	T	T	T	T	T	A	C	T	C	C	C	T	G	C	A	C	A	C	T	G	G	A	T	C	C	G	G	G	C	A	T	A	T	C
Belgian_Shepherd_Dog_-_Tervueren	121	A	C	C	T	T	T	C	0	C	G	T	T	T	G	C	T	G	C	C	A	C	G	C	C	C	T	A	C	A	C	A	C	C	G	A	A	C	T	C	A	G	G	A	A	C	A	T	C
Belgian_Shepherd_Dog_-_Tervueren	121	A	T	C	T	T	T	T	0	T	G	T	T	T	T	C	T	G	T	T	A	C	G	T	T	T	T	A	C	A	C	G	C	T	G	G	G	T	T	C	G	G	G	A	G	T	A	T	T
Belgian_Shepherd_Dog_-_Tervueren	122	A	C	C	T	T	C	C	0	C	A	T	A	C	G	C	T	G	T	C	A	A	T	T	C	C	T	A	C	A	C	A	C	T	G	G	A	C	C	C	A	A	G	A	A	C	A	C	C
Belgian_Shepherd_Dog_-_Tervueren	122	C	C	C	T	T	C	C	0	C	G	T	T	T	T	C	T	G	T	T	G	C	T	T	C	C	T	G	C	A	C	G	T	T	G	G	A	C	C	C	A	G	G	A	G	C	A	T	C
Belgian_Shepherd_Dog_-_Malinois	123	C	C	C	C	C	C	T	0	C	A	T	A	C	G	C	T	T	T	C	A	A	G	C	C	C	C	A	C	A	C	A	C	C	G	A	A	C	C	C	G	A	A	A	A	C	A	C	C
Belgian_Shepherd_Dog_-_Malinois	123	C	T	T	C	T	T	T	0	C	G	T	A	T	T	C	T	T	T	T	G	C	T	T	C	C	T	G	C	G	C	A	T	T	G	G	G	T	C	C	G	G	G	A	A	T	A	T	C
Belgian_Shepherd_Dog_-_Malinois	124	C	C	C	C	C	T	C	0	C	G	C	A	C	G	C	A	G	T	C	A	A	G	T	C	T	T	A	C	A	C	A	C	C	G	A	A	C	C	C	A	A	A	A	A	C	A	C	C
Belgian_Shepherd_Dog_-_Malinois	124	C	C	T	T	T	T	T	0	C	G	T	T	T	T	T	T	T	T	C	G	A	T	T	T	T	T	G	C	A	C	A	C	T	G	G	A	C	T	C	A	G	A	A	A	T	C	C	T
Belgian_Shepherd_Dog_-_Malinois	125	C	C	C	C	C	T	T	0	C	A	T	A	C	G	C	T	T	T	C	A	A	G	C	C	C	C	A	C	A	T	A	T	T	G	G	A	C	T	C	A	A	G	A	A	C	A	C	C
Belgian_Shepherd_Dog_-_Malinois	125	C	T	T	C	C	T	T	0	T	G	T	T	T	T	C	T	T	T	T	G	C	T	T	C	T	T	A	C	A	T	G	T	T	G	G	A	C	T	C	A	G	G	A	G	T	C	T	T
Belgian_Shepherd_Dog_-_Malinois	126	C	C	C	T	C	T	T	0	T	A	C	A	T	G	C	T	T	T	T	A	A	T	C	C	C	T	A	C	A	C	G	C	C	G	A	A	T	C	C	A	G	G	A	A	T	A	C	T
Belgian_Shepherd_Dog_-_Malinois	126	C	C	T	T	T	T	T	0	T	G	T	T	T	T	C	T	T	T	T	A	C	T	C	C	T	T	G	C	A	T	G	T	T	G	A	G	T	T	C	A	G	G	A	A	T	C	C	T
Belgian_Shepherd_Dog_-_Malinois	127	A	C	T	C	C	C	C	0	T	A	C	A	C	T	C	T	G	C	T	A	A	G	C	C	C	T	A	C	A	C	G	C	C	G	G	A	C	C	C	A	G	G	A	A	C	A	C	T
Belgian_Shepherd_Dog_-_Malinois	127	C	C	T	C	C	T	C	0	T	G	T	A	T	T	T	T	T	T	T	A	A	G	T	T	T	T	A	C	G	T	G	C	C	G	G	G	C	T	C	G	G	G	C	A	T	A	C	T
Belgian_Shepherd_Dog_-_Tervueren	128	A	T	C	C	C	C	C	0	T	A	C	A	T	G	C	A	G	T	T	A	C	G	C	C	C	C	A	C	A	C	A	C	C	G	G	A	T	C	C	A	G	G	A	A	T	A	T	C
Belgian_Shepherd_Dog_-_Tervueren	128	C	T	T	T	C	C	C	0	T	G	T	A	T	G	T	T	G	T	T	A	C	T	T	T	T	T	G	C	G	C	A	C	T	G	G	A	T	T	C	A	G	G	C	A	T	A	T	C
Belgian_Shepherd_Dog_-_Groenendael	129	A	C	C	C	C	C	C	0	C	G	C	A	C	G	C	T	G	C	C	G	A	T	C	T	C	T	A	C	A	C	G	C	C	G	G	A	T	C	A	A	A	G	A	A	C	A	C	C
Belgian_Shepherd_Dog_-_Groenendael	129	C	T	C	C	C	C	C	0	T	G	T	A	T	T	C	T	G	T	C	G	C	T	T	T	C	T	A	C	G	T	G	C	T	G	G	A	T	T	C	G	G	G	A	A	C	C	C	C
Belgian_Shepherd_Dog_-_Tervueren	130	C	C	C	C	C	C	C	0	C	G	C	A	T	G	C	T	T	T	T	A	C	T	C	C	C	T	G	C	A	C	A	C	C	G	G	A	T	C	C	A	A	A	A	A	C	A	C	C
Belgian_Shepherd_Dog_-_Tervueren	130	C	C	C	T	C	T	T	0	C	G	T	T	T	G	T	T	T	T	T	G	C	T	C	C	C	T	G	C	G	C	A	T	T	G	G	A	T	T	C	G	G	A	C	A	C	C	C	C
Belgian_Shepherd_Dog_-_Tervueren	131	C	C	C	T	C	T	C	0	T	G	T	T	T	G	C	T	T	T	T	A	A	T	C	C	C	T	G	C	A	C	A	T	T	G	G	A	C	C	C	A	A	A	A	A	C	A	C	C
Belgian_Shepherd_Dog_-_Tervueren	131	C	C	C	T	T	T	T	0	T	G	T	T	T	G	C	T	T	T	T	G	C	T	C	C	C	T	G	T	G	C	A	T	T	G	G	A	T	T	C	A	G	G	A	G	C	A	C	T
Belgian_Shepherd_Dog_-_Tervueren	132	A	C	C	C	C	C	C	0	C	A	C	A	T	G	C	T	G	T	T	A	C	G	C	C	C	T	A	C	A	C	A	T	T	G	G	A	C	C	C	G	A	G	A	A	C	A	C	T
Belgian_Shepherd_Dog_-_Tervueren	132	C	T	C	T	T	C	C	0	C	G	T	T	T	T	T	T	T	T	T	A	C	G	C	T	C	T	G	C	A	C	A	T	T	G	G	A	C	T	C	G	G	G	C	G	C	A	T	T
Belgian_Shepherd_Dog_-_Tervueren	133	C	T	C	C	T	C	C	0	C	G	C	A	C	G	C	A	G	C	T	G	A	T	T	T	C	T	A	C	G	C	A	T	T	G	G	A	C	C	C	A	A	G	A	A	C	A	C	T
Belgian_Shepherd_Dog_-_Tervueren	133	C	T	T	T	T	T	T	0	C	G	C	A	T	T	T	T	T	T	T	G	A	T	T	T	T	T	G	C	G	C	A	T	T	G	G	A	C	C	C	G	G	G	A	G	T	A	T	T
Belgian_Shepherd_Dog_-_Tervueren	134	A	T	C	C	T	T	T	0	C	A	C	T	T	G	C	A	T	T	C	A	A	G	T	C	C	C	G	C	G	C	G	C	T	G	G	A	C	C	C	G	A	G	A	A	T	A	C	T
Belgian_Shepherd_Dog_-_Tervueren	134	C	T	C	T	T	T	T	0	C	G	T	T	T	G	C	A	T	T	C	A	C	G	T	C	T	T	G	T	G	C	G	C	T	G	G	A	C	C	C	G	G	G	A	A	T	A	C	T
Belgian_Shepherd_Dog_-_Tervueren	135	C	T	C	C	C	C	C	0	C	G	C	A	T	G	C	T	G	T	C	A	C	G	T	C	C	C	A	C	A	C	A	T	T	G	A	A	C	C	C	G	A	G	C	A	C	A	C	C
Belgian_Shepherd_Dog_-_Tervueren	135	C	T	T	C	T	C	C	0	C	G	T	T	T	G	C	T	T	T	C	G	C	T	T	T	C	T	G	C	G	C	A	T	T	G	G	G	T	T	C	G	A	G	C	G	C	A	C	T
Belgian_Shepherd_Dog_-_Tervueren	136	A	T	C	C	C	C	C	0	C	A	C	A	T	G	C	T	G	C	C	A	C	T	C	C	C	C	A	C	A	C	A	C	C	G	G	A	T	C	C	A	G	G	C	A	C	A	C	C
Belgian_Shepherd_Dog_-_Tervueren	136	C	T	C	T	T	C	C	0	C	G	T	T	T	G	T	T	T	T	C	G	C	T	C	C	C	T	G	C	A	C	G	C	T	G	G	A	T	T	C	G	G	G	C	A	C	A	C	T
Belgian_Shepherd_Dog_-_Tervueren	137	A	C	C	C	C	C	C	0	C	A	T	T	T	G	C	T	T	T	C	G	A	G	C	C	C	C	A	C	A	C	G	C	C	G	G	A	T	C	C	A	G	G	A	A	C	A	C	C
Belgian_Shepherd_Dog_-_Tervueren	137	C	T	C	C	C	C	C	0	C	G	T	T	T	G	C	T	T	T	C	G	C	T	C	C	C	T	G	C	A	C	G	T	T	G	G	A	T	T	C	A	G	G	C	A	T	A	T	T
Belgian_Shepherd_Dog_-_Malinois	138	C	C	C	C	C	T	C	0	C	A	C	A	C	G	C	T	G	T	C	A	C	G	C	C	C	C	A	C	G	C	A	C	T	G	G	A	C	C	C	G	A	A	A	A	C	A	C	C
Belgian_Shepherd_Dog_-_Malinois	138	C	C	T	C	T	T	T	0	C	G	C	T	C	T	T	T	T	T	C	A	C	G	T	C	T	T	A	T	G	C	A	T	T	G	G	A	C	C	C	G	G	A	A	A	T	C	T	C
Belgian_Shepherd_Dog_-_Malinois	139	C	T	T	C	C	T	C	0	C	G	C	A	C	T	C	T	G	T	T	A	A	G	C	C	C	C	A	C	A	C	A	C	C	G	A	A	C	C	C	G	A	G	A	A	C	A	C	C
Belgian_Shepherd_Dog_-_Malinois	139	C	T	T	T	T	T	T	0	T	G	T	T	T	T	C	T	T	T	T	A	C	T	T	C	T	T	A	C	G	T	G	C	T	G	G	A	C	C	C	G	G	G	C	A	T	C	C	C
Belgian_Shepherd_Dog_-_Tervueren	140	A	C	C	C	C	T	C	0	C	G	C	A	C	G	C	T	G	T	C	A	A	G	T	C	C	C	A	C	A	C	A	C	T	G	G	A	T	T	C	A	A	G	C	A	C	A	C	C
Belgian_Shepherd_Dog_-_Tervueren	140	C	T	C	T	T	T	T	0	C	G	C	T	T	T	C	T	T	T	C	G	C	T	T	C	C	C	G	C	G	C	A	T	T	G	G	A	T	T	C	G	G	G	C	A	T	A	C	C
Belgian_Shepherd_Dog_-_Tervueren	141	C	C	C	C	C	C	C	0	C	G	C	A	C	G	C	T	G	T	C	A	A	G	C	C	C	T	G	C	A	C	A	C	C	G	G	A	C	C	C	A	A	G	A	A	C	A	C	C
Belgian_Shepherd_Dog_-_Tervueren	141	C	T	T	C	C	T	C	0	C	G	C	A	T	G	T	T	T	T	C	G	C	T	T	T	T	T	G	C	A	C	A	T	T	G	G	A	C	C	C	G	G	G	C	G	T	C	T	T
Belgian_Shepherd_Dog_-_Tervueren	142	A	C	C	T	C	C	C	0	C	G	T	T	T	G	T	T	G	C	T	A	A	G	C	C	C	C	A	C	A	C	A	C	C	G	G	A	T	C	A	A	A	G	A	A	C	A	C	C
Belgian_Shepherd_Dog_-_Tervueren	142	C	T	C	T	C	T	C	0	C	G	T	T	T	G	T	T	T	T	T	G	C	T	C	C	C	T	G	C	G	C	A	T	C	G	G	A	T	C	C	G	G	G	C	A	T	A	T	C
Greyhound	1	C	C	C	C	C	C	T	0	C	A	C	T	C	G	C	T	G	C	T	A	A	G	C	C	C	T	G	C	G	C	A	T	T	G	A	G	C	C	A	A	A	G	A	G	C	A	T	C
Greyhound	1	C	T	T	C	C	C	T	0	C	A	T	T	T	G	C	T	G	C	T	A	A	T	T	C	C	T	G	C	G	C	A	T	T	G	A	G	C	T	C	A	A	G	C	G	C	C	T	C
Greyhound	2	C	C	T	C	C	C	T	0	C	A	C	T	T	T	C	T	G	T	T	A	A	G	T	C	C	C	G	C	G	C	A	C	T	G	G	G	C	C	A	G	A	G	A	G	C	A	T	C
Greyhound	2	C	C	T	C	C	C	T	0	C	A	C	T	T	T	T	T	T	T	T	G	C	T	T	C	T	T	G	C	G	T	A	C	T	G	G	G	C	C	A	G	A	G	A	G	C	A	T	C
Greyhound	3	C	C	C	C	C	C	T	0	C	A	C	T	C	G	C	A	G	C	T	A	A	G	T	C	C	T	A	C	G	C	A	T	T	A	A	A	C	C	A	A	A	G	A	A	C	A	T	C
Greyhound	3	C	C	C	T	C	T	T	0	C	A	C	T	T	T	C	T	T	C	T	G	A	G	T	C	C	T	G	C	G	T	A	T	T	G	A	G	C	T	A	G	G	G	A	G	C	C	T	T
Greyhound	4	C	C	C	C	C	C	T	0	C	A	C	T	T	T	C	A	G	C	T	A	C	G	C	C	C	C	G	C	G	C	A	T	T	G	G	A	C	C	A	G	A	A	A	G	C	A	T	C
Greyhound	4	C	T	C	T	C	C	T	0	C	A	T	T	T	T	T	T	T	C	T	A	C	G	T	C	T	T	G	C	G	T	A	T	T	G	G	G	C	C	A	G	G	A	C	G	C	A	T	C
Greyhound	5	C	C	C	C	C	C	C	0	C	A	C	T	C	G	C	A	T	C	T	A	A	G	C	C	C	C	A	C	G	C	A	C	T	G	A	G	C	C	A	A	A	A	A	G	C	A	T	C
Greyhound	5	C	T	C	T	T	T	T	0	C	G	T	T	T	T	T	T	T	T	T	G	A	G	T	C	C	T	G	C	G	C	A	T	T	G	G	G	T	C	C	G	A	A	C	G	T	C	T	C
Greyhound	6	C	C	C	C	C	C	C	0	C	A	T	T	C	T	C	T	T	C	T	A	A	G	C	C	C	C	A	C	G	T	A	C	T	G	G	A	C	C	A	G	A	G	A	A	T	A	T	C
Greyhound	6	C	T	T	T	C	T	T	0	C	G	T	T	T	T	T	T	T	C	T	G	A	G	C	C	C	T	G	C	G	T	A	C	T	G	G	G	C	C	C	G	G	G	A	G	T	A	T	C
Greyhound	7	C	C	C	C	C	C	T	0	C	A	C	T	C	T	C	T	G	C	T	A	A	G	C	C	C	T	A	C	G	C	A	T	T	G	A	A	C	C	A	G	A	G	A	G	C	A	T	C
Greyhound	7	C	C	C	C	C	C	T	0	C	A	C	T	T	T	T	T	G	C	T	A	C	T	C	C	T	T	G	C	G	T	A	T	T	G	G	G	T	C	C	G	A	G	A	G	T	C	T	T
Greyhound	8	C	C	C	C	C	C	C	0	C	A	T	T	C	T	C	A	G	C	T	A	A	G	T	C	C	C	G	C	G	C	A	T	T	A	A	A	C	T	C	A	A	G	A	G	C	A	T	C
Greyhound	8	C	T	T	C	C	C	T	0	C	G	T	T	C	T	C	T	G	T	T	A	A	G	T	C	T	T	G	C	G	C	A	T	T	G	G	G	C	T	C	G	A	G	A	G	C	A	T	C
Greyhound	9	C	T	C	C	C	C	T	0	C	A	C	T	C	G	T	A	G	C	T	A	A	G	C	C	T	C	G	C	A	C	A	T	T	G	G	G	C	C	A	A	G	A	A	G	C	A	T	C
Greyhound	9	C	T	T	T	C	C	T	0	C	G	T	T	C	G	T	T	T	C	T	A	A	G	C	T	T	T	G	C	G	C	A	T	T	G	G	G	C	C	A	G	G	G	A	G	T	C	T	C
Greyhound	10	C	C	C	C	C	C	T	0	C	A	C	T	C	G	C	T	G	T	T	A	A	G	C	C	C	T	G	C	A	C	A	C	T	G	G	A	C	C	0	G	A	G	A	G	C	A	T	C
Greyhound	10	C	T	T	C	C	C	T	0	C	G	C	T	C	T	C	T	G	T	T	A	C	G	T	C	C	T	G	C	G	T	A	T	T	G	G	G	C	C	0	G	A	G	A	G	C	A	T	C
Greyhound	11	C	C	C	C	C	C	T	0	C	A	C	T	C	G	T	T	T	C	T	A	A	G	C	C	T	C	A	C	G	T	A	C	T	G	A	A	C	C	A	A	A	G	C	G	C	A	T	C
Greyhound	11	C	T	T	C	T	T	T	0	C	G	C	T	C	T	T	T	T	T	T	A	C	T	T	C	T	T	G	C	G	T	A	T	T	G	G	G	C	C	A	A	G	G	C	G	C	A	T	T
Greyhound	12	C	C	C	C	C	C	T	0	C	A	C	T	T	G	T	T	G	C	T	A	A	G	T	C	C	C	G	C	G	C	A	C	T	G	G	A	C	T	C	A	G	A	A	G	C	A	T	C
Greyhound	12	C	C	C	T	C	C	T	0	C	A	C	T	T	T	T	T	G	T	T	A	C	G	T	C	T	T	G	C	G	T	A	T	T	G	G	A	C	T	C	G	G	A	C	G	C	A	T	C
Greyhound	13	C	C	C	T	C	C	T	0	C	A	T	T	C	G	C	T	G	C	T	A	A	G	T	C	C	C	A	C	A	C	A	C	T	G	A	A	C	C	A	A	G	G	A	G	C	A	T	C
Greyhound	13	C	C	C	T	C	C	T	0	C	A	T	T	T	G	T	T	G	C	T	A	C	G	T	C	T	C	G	C	G	C	A	C	T	G	G	G	C	C	C	A	G	G	C	G	C	A	T	C
Greyhound	14	C	C	C	C	C	C	C	0	C	A	C	T	T	G	C	A	G	C	T	A	A	G	C	C	T	C	G	C	A	C	A	T	T	G	A	A	C	C	A	G	A	G	A	G	C	A	T	C
Greyhound	14	C	C	T	C	C	T	C	0	C	A	C	T	T	T	C	T	G	C	T	A	C	G	T	C	T	C	G	C	G	T	A	T	T	G	A	G	C	C	A	G	G	G	A	G	C	A	T	C
Greyhound	15	C	C	C	C	C	T	C	0	C	A	T	T	C	T	C	T	G	C	T	A	A	G	C	C	C	C	G	C	G	C	A	C	T	A	A	A	C	C	A	A	A	A	A	G	C	A	T	C
Greyhound	15	C	T	T	C	T	T	T	0	C	G	T	T	T	T	T	T	G	T	T	A	C	G	T	C	T	T	G	C	G	T	A	T	T	G	G	G	C	T	C	G	A	A	A	G	C	A	T	C
Greyhound	16	C	C	C	C	C	C	T	0	C	A	T	T	C	T	C	A	T	C	T	A	C	G	C	C	C	C	G	C	G	C	A	T	T	G	A	A	C	C	A	G	A	G	A	G	C	A	T	C
Greyhound	16	C	C	C	T	C	C	T	0	C	A	T	T	C	T	T	T	T	C	T	A	C	T	T	C	C	C	G	C	G	T	A	T	T	G	G	G	C	T	C	G	A	G	A	G	C	A	T	C
Greyhound	17	C	C	T	C	T	C	T	0	C	A	C	T	C	G	T	T	G	C	C	A	A	G	T	C	C	T	A	C	G	C	A	T	T	A	A	A	C	C	A	A	G	G	C	G	C	A	T	C
Greyhound	17	C	C	T	C	T	T	T	0	C	G	C	T	C	T	T	T	T	T	C	A	A	G	T	C	T	T	A	C	G	T	A	T	T	G	A	G	C	C	A	A	G	G	C	G	C	A	T	C
Greyhound	18	C	C	C	C	C	C	T	0	C	A	C	T	C	G	C	T	G	C	T	A	A	G	C	C	T	T	G	C	G	C	A	C	T	G	G	G	C	C	A	A	A	A	A	G	C	A	T	C
Greyhound	18	C	C	T	C	T	C	T	0	C	G	T	T	C	T	C	T	T	C	T	G	C	G	T	C	T	T	G	C	G	T	A	T	T	G	G	G	C	C	C	G	A	A	A	G	C	A	T	C
Greyhound	19	C	C	C	C	C	C	C	0	C	A	C	T	C	G	T	T	G	C	T	A	A	G	C	C	T	T	G	C	G	C	G	C	T	G	G	A	C	C	A	G	A	G	A	G	C	A	T	C
Greyhound	19	C	C	C	T	C	C	T	0	C	G	T	T	T	T	T	T	T	T	T	A	A	G	T	C	T	T	G	C	G	T	G	T	T	G	G	G	C	T	C	G	A	G	A	G	C	A	T	C
Greyhound	20	C	C	C	C	C	C	T	0	C	G	T	T	C	T	T	T	G	C	T	A	A	G	C	C	C	C	A	C	G	C	A	T	T	A	A	G	C	C	A	A	A	G	C	G	C	A	T	C
Greyhound	20	C	C	C	T	T	C	T	0	C	G	T	T	T	T	T	T	T	T	T	A	C	G	T	C	C	T	G	C	G	C	A	T	T	G	A	G	C	T	C	G	A	G	C	G	T	C	T	C
Greyhound	21	C	C	C	C	C	C	T	0	C	A	C	T	C	G	C	T	G	C	T	A	A	G	T	C	C	C	G	C	A	T	A	T	T	G	A	G	C	C	A	A	A	G	C	G	C	A	T	C
Greyhound	21	C	T	C	C	T	C	T	0	C	A	C	T	T	T	T	T	G	C	T	G	C	T	T	C	T	T	G	C	G	T	G	T	T	G	G	G	C	C	A	A	A	G	C	G	C	A	T	T
Greyhound	22	C	C	C	C	C	C	T	0	C	A	C	T	C	T	C	T	G	C	T	A	A	G	C	C	T	C	A	C	G	C	G	T	T	G	A	A	C	C	A	G	A	G	A	G	C	A	T	C
Greyhound	22	C	C	T	T	C	C	T	0	C	A	T	T	C	T	T	T	G	C	T	A	C	T	T	C	T	T	A	C	G	C	G	T	T	G	G	A	C	T	C	G	G	G	C	G	C	A	T	C
Greyhound	23	C	C	C	C	C	C	T	0	C	A	C	T	C	G	T	T	G	C	T	A	A	G	C	C	C	C	G	C	G	T	A	C	T	G	A	G	C	C	A	G	A	G	A	A	C	A	T	C
Greyhound	23	C	C	T	T	C	C	T	0	C	A	T	T	C	T	T	T	T	C	T	G	C	T	T	C	C	T	G	C	G	T	A	C	T	G	G	G	C	C	C	G	G	G	C	G	C	A	T	T
Greyhound	24	C	C	C	C	C	C	C	0	C	A	C	T	C	G	C	T	G	C	T	A	A	G	C	C	C	C	G	C	G	C	A	T	T	A	G	A	C	C	A	A	A	G	A	G	C	A	T	C
Greyhound	24	C	C	C	C	C	T	T	0	C	A	C	T	C	T	C	T	T	T	T	G	C	G	C	C	T	C	G	C	G	C	A	T	T	A	G	A	C	C	A	G	A	G	C	G	C	A	T	C
Greyhound	25	C	C	C	C	C	C	C	0	C	A	C	T	C	G	C	A	G	C	T	A	A	G	T	C	C	T	G	C	G	C	A	T	T	G	A	G	C	C	A	A	A	A	A	G	C	A	T	C
Greyhound	25	C	C	T	T	C	C	T	0	C	A	T	T	T	T	C	A	T	C	T	A	C	T	T	C	T	T	G	C	G	T	A	T	T	G	G	G	C	T	C	G	G	A	C	G	C	A	T	C
Greyhound	26	C	C	C	C	C	C	C	0	C	A	C	T	C	T	C	A	G	C	T	A	A	G	T	C	C	C	G	C	G	T	A	T	T	G	G	A	C	C	A	A	A	G	A	G	C	A	T	C
Greyhound	26	C	T	C	T	C	T	T	0	C	G	T	T	C	T	C	T	G	T	T	A	A	G	T	C	T	C	G	C	G	T	A	T	T	G	G	G	C	T	C	G	A	G	A	G	C	A	T	C
Greyhound	27	C	C	C	C	C	C	C	0	C	A	C	T	C	T	C	T	G	C	T	A	A	G	T	C	C	C	G	C	A	T	A	C	T	G	A	A	C	C	C	G	A	A	A	G	C	A	T	C
Greyhound	27	C	T	C	T	T	C	T	0	C	G	T	T	T	T	T	T	G	T	T	A	C	T	T	C	T	T	G	C	A	T	A	T	T	G	G	G	T	C	C	G	A	G	C	G	C	A	T	T
Greyhound	28	C	C	T	C	C	C	C	0	C	A	T	T	T	T	C	T	G	C	T	A	A	G	C	C	C	C	G	C	G	T	A	C	T	G	A	G	C	C	A	A	A	G	A	G	C	A	T	C
Greyhound	28	C	C	T	C	C	T	T	0	C	G	T	T	T	T	C	T	G	C	T	A	C	G	T	C	C	T	G	C	G	T	G	C	T	G	G	G	C	C	A	A	G	G	A	G	C	C	T	C
Greyhound	29	C	C	C	C	C	C	T	0	C	A	C	T	C	G	T	A	G	C	T	A	A	G	C	C	C	T	G	C	G	C	A	T	T	G	A	A	C	C	A	G	A	G	A	A	C	A	T	C
Greyhound	29	C	T	T	C	T	T	T	0	C	A	T	T	T	T	T	T	G	C	T	A	C	G	T	C	C	T	G	C	G	T	A	T	T	G	G	A	C	T	C	G	A	G	A	G	C	A	T	T
Greyhound	30	C	C	C	C	C	C	C	0	C	A	C	T	C	G	C	T	G	T	T	A	A	G	C	C	C	C	G	C	G	C	G	C	T	G	A	G	C	C	A	G	A	A	A	G	C	A	T	C
Greyhound	30	C	C	C	C	C	T	C	0	C	A	T	T	C	T	T	T	T	T	T	A	A	G	C	C	T	T	G	C	G	T	G	T	T	G	G	G	C	C	A	G	A	A	C	G	T	C	T	C
Greyhound	31	C	C	C	C	C	C	C	0	C	A	C	T	C	T	C	A	G	C	T	A	A	G	C	C	C	C	A	C	G	T	A	C	T	G	G	A	C	C	A	A	A	A	A	G	C	A	T	C
Greyhound	31	C	T	T	T	C	C	T	0	C	G	T	T	C	T	C	T	G	C	T	A	C	G	T	C	C	T	G	C	G	T	A	T	T	G	G	G	T	T	C	G	G	A	A	G	C	A	T	C
Greyhound	32	C	C	T	C	C	C	T	0	C	A	T	T	C	G	T	T	T	C	C	A	C	G	T	C	C	T	G	C	G	T	A	C	T	A	A	G	T	C	A	G	A	A	A	A	C	A	T	C
Greyhound	32	C	C	T	C	C	C	T	0	C	G	T	T	C	T	T	T	T	C	C	A	C	T	T	C	C	T	G	C	G	T	A	T	T	A	A	G	T	C	A	G	A	A	C	G	C	A	T	C
Greyhound	33	C	C	T	C	C	C	C	0	C	A	T	T	C	G	T	T	T	C	T	A	C	T	T	C	C	T	G	C	G	T	A	C	T	A	A	G	T	C	A	G	A	G	A	A	C	A	T	C
Greyhound	33	C	C	T	C	C	C	T	0	C	G	T	T	C	T	T	T	T	C	T	A	C	T	T	C	T	T	G	C	G	T	A	T	T	A	A	G	T	C	A	G	G	G	C	A	C	A	T	T
Greyhound	34	C	C	T	C	C	C	T	0	C	G	T	T	C	G	C	T	G	C	T	A	A	G	T	C	C	T	G	C	A	T	A	C	T	A	A	G	T	C	A	A	A	A	C	A	C	A	T	C
Greyhound	34	C	C	T	C	C	C	T	0	C	G	T	T	C	T	T	T	T	C	T	G	A	T	T	C	C	T	G	C	G	T	A	T	T	A	A	G	T	C	A	G	G	G	C	A	C	A	T	C
Greyhound	35	C	C	C	C	C	C	T	0	C	G	T	T	C	G	T	T	G	C	T	A	A	T	C	C	C	T	G	C	G	C	A	C	T	G	A	G	C	C	A	A	A	A	A	A	C	A	T	C
Greyhound	35	C	C	C	C	C	C	T	0	T	G	T	T	C	T	T	T	T	C	T	A	C	T	T	C	C	T	G	C	G	T	A	T	T	G	G	G	C	T	C	A	A	G	C	G	C	A	T	T
Greyhound	36	C	C	C	C	C	C	C	0	C	A	C	A	T	G	C	A	G	C	T	A	C	G	C	C	C	T	A	C	G	C	A	C	C	G	A	A	C	C	A	G	A	G	A	G	C	A	C	C
Greyhound	36	C	T	C	T	C	C	T	0	C	A	C	T	T	T	T	T	T	C	T	A	C	T	C	C	C	T	G	C	G	T	A	T	T	G	A	G	C	C	A	G	G	G	A	G	T	C	T	C
Greyhound	37	C	C	T	C	C	C	T	G	C	A	T	T	C	G	C	T	G	C	T	A	A	G	T	C	C	T	G	C	G	C	A	C	T	A	A	G	T	C	A	A	G	G	C	A	C	A	T	C
Greyhound	37	C	C	T	C	C	C	T	G	C	G	T	T	C	G	T	T	T	C	T	A	C	T	T	C	C	T	G	C	G	T	A	T	T	A	A	G	T	C	A	G	G	G	C	G	C	A	T	C
Greyhound	38	C	C	T	C	C	C	T	A	C	A	T	T	C	G	T	T	G	C	T	A	A	T	C	C	C	T	G	C	A	C	A	T	T	A	A	G	T	C	A	G	G	G	C	A	C	A	T	C
Greyhound	38	C	C	T	C	C	T	T	G	C	G	T	T	C	T	T	T	G	C	T	A	C	T	T	C	C	T	G	C	G	T	A	T	T	A	A	G	T	C	A	G	G	G	C	A	C	A	T	C
Greyhound	39	C	C	T	C	C	C	T	G	C	G	T	T	C	G	T	T	G	C	T	A	C	G	T	C	C	T	G	C	G	T	A	T	T	A	A	A	C	C	A	G	A	G	A	A	C	A	T	C
Greyhound	39	C	T	T	C	C	C	T	G	C	G	T	T	C	T	T	T	G	C	T	A	C	G	T	C	C	T	G	C	G	T	A	T	T	A	G	G	T	C	C	G	G	G	C	G	C	A	T	T
Greyhound	40	C	C	T	C	C	C	C	A	C	A	C	T	C	G	T	T	G	C	T	A	A	T	T	C	C	T	G	C	A	T	A	T	T	A	A	G	T	C	A	G	G	G	A	A	C	A	T	C
Greyhound	40	C	T	T	C	C	C	T	G	C	G	T	T	C	G	T	T	G	C	T	G	C	T	T	C	C	T	G	C	G	T	A	T	T	A	A	G	T	C	A	G	G	G	C	A	C	A	T	C
Greyhound	41	C	T	T	C	C	C	T	G	C	G	T	T	C	G	T	A	G	C	T	A	C	G	T	C	C	T	G	C	A	T	A	T	T	A	A	G	C	C	A	G	G	A	C	A	C	A	T	C
Greyhound	41	C	T	T	C	C	C	T	G	C	G	T	T	C	T	T	T	T	C	T	A	C	T	T	C	C	T	G	C	G	T	A	T	T	A	A	G	T	C	A	G	G	G	C	A	C	A	T	C
Greyhound	42	C	C	T	C	C	C	C	A	C	G	T	T	C	G	C	T	G	C	T	A	A	T	C	C	C	T	G	C	G	T	A	T	T	A	A	G	T	C	A	G	G	A	C	A	C	A	T	T
Greyhound	42	C	C	T	C	C	C	T	G	C	G	T	T	C	G	C	T	T	C	T	A	C	T	T	C	T	T	G	C	G	T	A	T	T	A	A	G	T	C	A	G	G	G	C	A	C	A	T	T
Greyhound	43	C	C	T	C	C	C	C	A	C	A	C	A	C	G	T	A	G	C	T	A	A	G	C	C	C	T	G	C	G	C	A	C	T	A	A	A	C	C	A	G	G	G	A	A	C	A	T	C
Greyhound	43	C	C	T	C	C	C	C	A	C	G	T	T	C	G	T	T	G	C	T	A	C	T	T	C	C	T	G	C	G	T	A	C	T	G	G	G	T	C	C	G	G	G	A	G	C	A	T	C
Greyhound	44	C	C	T	C	C	C	C	A	C	G	T	T	C	G	T	T	G	C	T	A	C	G	C	C	C	T	G	C	G	T	A	T	T	A	A	G	T	C	A	G	G	A	A	A	C	A	C	C
Greyhound	44	C	C	T	C	C	C	T	G	C	G	T	T	C	G	T	T	G	C	T	A	C	T	T	C	C	T	G	C	G	T	A	T	T	A	A	G	T	C	A	G	G	G	C	A	C	A	T	C
Greyhound	45	C	C	C	C	C	C	C	G	C	A	C	T	C	G	C	T	G	C	T	A	A	G	C	C	C	C	G	C	G	C	A	C	T	G	A	A	C	C	A	G	A	A	A	G	C	A	T	T
Greyhound	45	C	T	T	T	C	C	T	G	C	G	C	T	T	T	T	T	T	C	T	A	A	G	C	C	T	C	G	C	G	T	A	C	T	G	G	A	C	C	C	G	A	G	A	G	C	A	T	T
Greyhound	46	C	C	C	C	C	C	T	A	C	A	C	T	C	T	C	A	G	C	T	A	A	G	C	C	C	T	A	C	G	T	A	C	T	G	A	A	C	C	A	A	G	A	A	G	C	A	T	C
Greyhound	46	C	C	T	T	C	C	T	G	C	A	C	T	T	T	T	T	G	C	T	G	C	T	C	C	C	T	A	C	G	T	G	C	T	G	G	G	C	T	C	G	G	G	C	G	C	A	T	C
Greyhound	47	0	0	0	0	0	0	0	0	0	0	0	0	0	0	0	0	0	0	0	0	0	0	0	0	0	0	0	0	0	0	0	0	0	0	0	0	0	0	0	0	0	0	0	0	0	0	0	0
Greyhound	47	0	0	0	0	0	0	0	0	0	0	0	0	0	0	0	0	0	0	0	0	0	0	0	0	0	0	0	0	0	0	0	0	0	0	0	0	0	0	0	0	0	0	0	0	0	0	0	0
Greyhound	48	C	C	T	C	C	C	T	A	C	G	T	T	C	G	T	T	G	C	T	A	A	G	T	C	C	T	G	C	G	T	A	T	T	A	A	G	T	C	A	G	G	G	A	A	C	A	C	C
Greyhound	48	C	C	T	C	C	T	T	G	C	G	T	T	C	T	T	T	T	C	T	G	C	T	T	C	C	T	G	C	G	T	A	T	T	A	A	G	T	C	A	G	G	G	A	A	C	A	T	C
Greyhound	49	C	C	T	C	C	C	C	A	C	G	T	T	C	G	T	T	G	C	T	A	C	T	C	C	C	T	G	C	G	C	A	C	T	A	A	A	C	C	A	G	A	A	C	A	C	A	T	T
Greyhound	49	C	C	T	C	C	C	T	G	C	G	T	T	C	G	T	T	G	C	T	A	C	T	T	C	C	T	G	C	G	T	A	T	T	A	A	G	T	C	A	G	G	A	C	G	T	A	T	T
Greyhound	50	C	0	T	C	C	C	T	G	C	G	T	T	C	G	T	A	G	C	T	A	A	T	C	C	C	C	G	C	G	C	A	C	T	G	A	A	C	C	C	A	A	A	A	G	C	A	T	C
Greyhound	50	C	0	T	C	C	C	T	G	C	G	T	T	T	T	T	T	T	C	T	A	A	T	T	C	T	T	G	C	G	T	A	T	T	G	G	G	C	C	C	G	A	A	A	G	T	C	T	T
Greyhound	51	C	C	T	C	C	C	T	A	C	G	T	T	C	G	T	T	G	C	T	G	A	G	T	C	C	T	G	C	G	T	A	T	T	A	A	G	T	C	A	G	G	G	A	A	C	A	C	C
Greyhound	51	C	T	T	C	C	C	T	G	C	G	T	T	C	G	T	T	G	C	T	G	A	T	T	C	C	T	G	C	G	T	A	T	T	A	A	G	T	C	A	G	G	G	C	A	C	A	T	C
Greyhound	52	C	C	T	C	C	C	C	A	C	A	T	T	C	G	C	A	G	C	T	A	A	G	T	C	T	T	G	C	G	C	A	C	T	A	A	A	C	C	A	G	A	A	A	A	C	A	T	C
Greyhound	52	C	C	T	C	C	C	C	A	C	G	T	T	C	G	T	T	T	C	T	A	A	T	T	C	T	T	G	C	G	T	A	T	T	A	G	G	T	C	A	G	G	G	C	G	C	A	T	T
Greyhound	53	C	C	T	C	C	C	C	0	C	G	C	T	C	G	C	T	G	C	C	A	A	G	C	C	C	C	A	C	G	C	A	C	T	G	A	G	C	C	A	G	A	A	A	G	C	A	T	C
Greyhound	53	C	C	T	T	C	C	T	0	C	G	T	T	C	T	T	T	G	C	T	A	C	T	T	C	T	T	G	C	G	C	A	C	T	G	A	G	T	C	C	G	A	G	A	G	T	A	T	T
Greyhound	54	C	C	C	C	C	C	T	0	C	A	C	T	T	G	C	T	G	C	T	A	A	G	C	C	C	T	A	C	G	T	A	T	T	A	A	A	C	C	C	G	A	G	A	A	C	A	T	C
Greyhound	54	C	C	T	C	C	T	T	0	C	G	T	T	T	G	T	T	G	C	T	A	C	G	T	C	C	T	G	C	G	T	A	T	T	G	G	G	C	T	C	G	A	G	A	G	T	A	T	C
Greyhound	55	0	0	0	0	0	0	0	0	0	0	0	0	0	0	0	0	0	0	0	0	0	0	0	0	0	0	0	0	0	0	0	0	0	0	0	0	0	0	0	0	0	0	0	0	0	0	0	0
Greyhound	55	0	0	0	0	0	0	0	0	0	0	0	0	0	0	0	0	0	0	0	0	0	0	0	0	0	0	0	0	0	0	0	0	0	0	0	0	0	0	0	0	0	0	0	0	0	0	0	0
Greyhound	56	0	0	0	0	0	0	0	0	0	0	0	0	0	0	0	0	0	0	0	0	0	0	0	0	0	0	0	0	0	0	0	0	0	0	0	0	0	0	0	0	0	0	0	0	0	0	0	0
Greyhound	56	0	0	0	0	0	0	0	0	0	0	0	0	0	0	0	0	0	0	0	0	0	0	0	0	0	0	0	0	0	0	0	0	0	0	0	0	0	0	0	0	0	0	0	0	0	0	0	0
Greyhound	57	0	0	0	0	0	0	0	0	0	0	0	0	0	0	0	0	0	0	0	0	0	0	0	0	0	0	0	0	0	0	0	0	0	0	0	0	0	0	0	0	0	0	0	0	0	0	0	0
Greyhound	57	0	0	0	0	0	0	0	0	0	0	0	0	0	0	0	0	0	0	0	0	0	0	0	0	0	0	0	0	0	0	0	0	0	0	0	0	0	0	0	0	0	0	0	0	0	0	0	0
Greyhound	58	0	0	0	0	0	0	0	0	0	0	0	0	0	0	0	0	0	0	0	0	0	0	0	0	0	0	0	0	0	0	0	0	0	0	0	0	0	0	0	0	0	0	0	0	0	0	0	0
Greyhound	58	0	0	0	0	0	0	0	0	0	0	0	0	0	0	0	0	0	0	0	0	0	0	0	0	0	0	0	0	0	0	0	0	0	0	0	0	0	0	0	0	0	0	0	0	0	0	0	0
Greyhound	59	0	0	0	0	0	0	0	0	0	0	0	0	0	0	0	0	0	0	0	0	0	0	0	0	0	0	0	0	0	0	0	0	0	0	0	0	0	0	0	0	0	0	0	0	0	0	0	0
Greyhound	59	0	0	0	0	0	0	0	0	0	0	0	0	0	0	0	0	0	0	0	0	0	0	0	0	0	0	0	0	0	0	0	0	0	0	0	0	0	0	0	0	0	0	0	0	0	0	0	0
Greyhound	60	0	0	0	0	0	0	0	0	0	0	0	0	0	0	0	0	0	0	0	0	0	0	0	0	0	0	0	0	0	0	0	0	0	0	0	0	0	0	0	0	0	0	0	0	0	0	0	0
Greyhound	60	0	0	0	0	0	0	0	0	0	0	0	0	0	0	0	0	0	0	0	0	0	0	0	0	0	0	0	0	0	0	0	0	0	0	0	0	0	0	0	0	0	0	0	0	0	0	0	0
Greyhound	61	0	0	0	0	0	0	0	0	0	0	0	0	0	0	0	0	0	0	0	0	0	0	0	0	0	0	0	0	0	0	0	0	0	0	0	0	0	0	0	0	0	0	0	0	0	0	0	0
Greyhound	61	0	0	0	0	0	0	0	0	0	0	0	0	0	0	0	0	0	0	0	0	0	0	0	0	0	0	0	0	0	0	0	0	0	0	0	0	0	0	0	0	0	0	0	0	0	0	0	0
Greyhound	62	0	0	0	0	0	0	0	0	0	0	0	0	0	0	0	0	0	0	0	0	0	0	0	0	0	0	0	0	0	0	0	0	0	0	0	0	0	0	0	0	0	0	0	0	0	0	0	0
Greyhound	62	0	0	0	0	0	0	0	0	0	0	0	0	0	0	0	0	0	0	0	0	0	0	0	0	0	0	0	0	0	0	0	0	0	0	0	0	0	0	0	0	0	0	0	0	0	0	0	0
Greyhound	63	0	0	0	0	0	0	0	0	0	0	0	0	0	0	0	0	0	0	0	0	0	0	0	0	0	0	0	0	0	0	0	0	0	0	0	0	0	0	0	0	0	0	0	0	0	0	0	0
Greyhound	63	0	0	0	0	0	0	0	0	0	0	0	0	0	0	0	0	0	0	0	0	0	0	0	0	0	0	0	0	0	0	0	0	0	0	0	0	0	0	0	0	0	0	0	0	0	0	0	0
Greyhound	64	0	0	0	0	0	0	0	0	0	0	0	0	0	0	0	0	0	0	0	0	0	0	0	0	0	0	0	0	0	0	0	0	0	0	0	0	0	0	0	0	0	0	0	0	0	0	0	0
Greyhound	64	0	0	0	0	0	0	0	0	0	0	0	0	0	0	0	0	0	0	0	0	0	0	0	0	0	0	0	0	0	0	0	0	0	0	0	0	0	0	0	0	0	0	0	0	0	0	0	0
Greyhound	65	0	0	0	0	0	0	0	0	0	0	0	0	0	0	0	0	0	0	0	0	0	0	0	0	0	0	0	0	0	0	0	0	0	0	0	0	0	0	0	0	0	0	0	0	0	0	0	0
Greyhound	65	0	0	0	0	0	0	0	0	0	0	0	0	0	0	0	0	0	0	0	0	0	0	0	0	0	0	0	0	0	0	0	0	0	0	0	0	0	0	0	0	0	0	0	0	0	0	0	0
Greyhound	66	0	0	0	0	0	0	0	0	0	0	0	0	0	0	0	0	0	0	0	0	0	0	0	0	0	0	0	0	0	0	0	0	0	0	0	0	0	0	0	0	0	0	0	0	0	0	0	0
Greyhound	66	0	0	0	0	0	0	0	0	0	0	0	0	0	0	0	0	0	0	0	0	0	0	0	0	0	0	0	0	0	0	0	0	0	0	0	0	0	0	0	0	0	0	0	0	0	0	0	0
Greyhound	67	0	0	0	0	0	0	0	0	0	0	0	0	0	0	0	0	0	0	0	0	0	0	0	0	0	0	0	0	0	0	0	0	0	0	0	0	0	0	0	0	0	0	0	0	0	0	0	0
Greyhound	67	0	0	0	0	0	0	0	0	0	0	0	0	0	0	0	0	0	0	0	0	0	0	0	0	0	0	0	0	0	0	0	0	0	0	0	0	0	0	0	0	0	0	0	0	0	0	0	0
Greyhound	68	0	0	0	0	0	0	0	0	0	0	0	0	0	0	0	0	0	0	0	0	0	0	0	0	0	0	0	0	0	0	0	0	0	0	0	0	0	0	0	0	0	0	0	0	0	0	0	0
Greyhound	68	0	0	0	0	0	0	0	0	0	0	0	0	0	0	0	0	0	0	0	0	0	0	0	0	0	0	0	0	0	0	0	0	0	0	0	0	0	0	0	0	0	0	0	0	0	0	0	0
Greyhound	69	0	0	0	0	0	0	0	0	0	0	0	0	0	0	0	0	0	0	0	0	0	0	0	0	0	0	0	0	0	0	0	0	0	0	0	0	0	0	0	0	0	0	0	0	0	0	0	0
Greyhound	69	0	0	0	0	0	0	0	0	0	0	0	0	0	0	0	0	0	0	0	0	0	0	0	0	0	0	0	0	0	0	0	0	0	0	0	0	0	0	0	0	0	0	0	0	0	0	0	0
Greyhound	70	0	0	0	0	0	0	0	0	0	0	0	0	0	0	0	0	0	0	0	0	0	0	0	0	0	0	0	0	0	0	0	0	0	0	0	0	0	0	0	0	0	0	0	0	0	0	0	0
Greyhound	70	0	0	0	0	0	0	0	0	0	0	0	0	0	0	0	0	0	0	0	0	0	0	0	0	0	0	0	0	0	0	0	0	0	0	0	0	0	0	0	0	0	0	0	0	0	0	0	0
Greyhound	71	0	0	0	0	0	0	0	0	0	0	0	0	0	0	0	0	0	0	0	0	0	0	0	0	0	0	0	0	0	0	0	0	0	0	0	0	0	0	0	0	0	0	0	0	0	0	0	0
Greyhound	71	0	0	0	0	0	0	0	0	0	0	0	0	0	0	0	0	0	0	0	0	0	0	0	0	0	0	0	0	0	0	0	0	0	0	0	0	0	0	0	0	0	0	0	0	0	0	0	0
Greyhound	72	0	0	0	0	0	0	0	0	0	0	0	0	0	0	0	0	0	0	0	0	0	0	0	0	0	0	0	0	0	0	0	0	0	0	0	0	0	0	0	0	0	0	0	0	0	0	0	0
Greyhound	72	0	0	0	0	0	0	0	0	0	0	0	0	0	0	0	0	0	0	0	0	0	0	0	0	0	0	0	0	0	0	0	0	0	0	0	0	0	0	0	0	0	0	0	0	0	0	0	0
Greyhound	73	0	0	0	0	0	0	0	0	0	0	0	0	0	0	0	0	0	0	0	0	0	0	0	0	0	0	0	0	0	0	0	0	0	0	0	0	0	0	0	0	0	0	0	0	0	0	0	0
Greyhound	73	0	0	0	0	0	0	0	0	0	0	0	0	0	0	0	0	0	0	0	0	0	0	0	0	0	0	0	0	0	0	0	0	0	0	0	0	0	0	0	0	0	0	0	0	0	0	0	0
Greyhound	74	0	0	0	0	0	0	0	0	0	0	0	0	0	0	0	0	0	0	0	0	0	0	0	0	0	0	0	0	0	0	0	0	0	0	0	0	0	0	0	0	0	0	0	0	0	0	0	0
Greyhound	74	0	0	0	0	0	0	0	0	0	0	0	0	0	0	0	0	0	0	0	0	0	0	0	0	0	0	0	0	0	0	0	0	0	0	0	0	0	0	0	0	0	0	0	0	0	0	0	0
Greyhound	75	0	0	0	0	0	0	0	0	0	0	0	0	0	0	0	0	0	0	0	0	0	0	0	0	0	0	0	0	0	0	0	0	0	0	0	0	0	0	0	0	0	0	0	0	0	0	0	0
Greyhound	75	0	0	0	0	0	0	0	0	0	0	0	0	0	0	0	0	0	0	0	0	0	0	0	0	0	0	0	0	0	0	0	0	0	0	0	0	0	0	0	0	0	0	0	0	0	0	0	0
Greyhound	76	0	0	0	0	0	0	0	0	0	0	0	0	0	0	0	0	0	0	0	0	0	0	0	0	0	0	0	0	0	0	0	0	0	0	0	0	0	0	0	0	0	0	0	0	0	0	0	0
Greyhound	76	0	0	0	0	0	0	0	0	0	0	0	0	0	0	0	0	0	0	0	0	0	0	0	0	0	0	0	0	0	0	0	0	0	0	0	0	0	0	0	0	0	0	0	0	0	0	0	0
Greyhound	77	0	0	0	0	0	0	0	0	0	0	0	0	0	0	0	0	0	0	0	0	0	0	0	0	0	0	0	0	0	0	0	0	0	0	0	0	0	0	0	0	0	0	0	0	0	0	0	0
Greyhound	77	0	0	0	0	0	0	0	0	0	0	0	0	0	0	0	0	0	0	0	0	0	0	0	0	0	0	0	0	0	0	0	0	0	0	0	0	0	0	0	0	0	0	0	0	0	0	0	0
Greyhound	78	C	C	C	C	C	C	C	0	C	A	C	T	C	G	C	T	G	C	T	A	A	G	C	C	T	C	G	C	G	C	A	T	T	G	G	A	C	C	A	A	A	G	A	G	C	A	T	C
Greyhound	78	C	C	T	T	C	C	T	0	T	A	C	T	C	T	C	T	T	C	T	A	C	T	C	C	T	C	G	C	G	T	A	T	T	G	G	A	C	T	C	G	A	G	C	G	C	A	T	T
Greyhound	79	C	C	C	C	C	C	C	0	C	G	C	A	C	G	C	A	G	C	T	A	A	G	C	C	C	T	A	C	A	T	A	C	T	G	A	G	C	C	C	A	A	A	A	G	C	A	T	C
Greyhound	79	C	C	C	T	T	C	T	0	C	G	T	T	T	G	T	T	T	C	T	A	C	T	T	C	T	T	G	C	G	T	G	T	T	G	G	G	T	T	C	G	G	G	C	G	T	C	T	C
Greyhound	80	C	C	C	C	C	C	C	0	C	A	C	T	C	T	C	A	G	C	T	A	A	G	C	C	C	C	A	C	A	C	A	T	T	G	A	A	C	C	A	G	A	A	A	G	C	A	T	C
Greyhound	80	C	C	C	T	C	C	T	0	C	G	T	T	C	T	T	T	T	T	T	A	C	G	T	C	T	T	G	C	G	C	A	T	T	G	G	G	C	T	C	G	A	A	A	G	C	A	T	T
Greyhound	81	A	T	C	C	C	C	C	0	C	A	C	T	C	G	C	A	G	C	T	A	A	G	C	C	C	C	A	C	G	C	A	C	T	G	G	A	C	C	C	A	G	G	A	G	C	A	T	C
Greyhound	81	C	T	T	C	T	T	C	0	C	G	C	T	C	T	T	A	G	C	T	A	C	G	C	T	T	T	G	C	G	T	A	T	T	G	G	A	C	T	C	G	G	G	A	G	T	C	T	C
Greyhound	82	A	C	C	C	C	C	T	0	C	A	C	T	C	G	C	T	G	C	T	A	A	G	C	C	C	C	G	C	G	T	A	T	T	G	A	A	C	C	C	G	A	A	A	A	C	A	T	C
Greyhound	82	C	C	T	C	C	C	T	0	T	A	C	T	C	G	C	T	G	T	T	A	C	G	C	T	T	C	G	C	G	T	G	T	T	G	G	A	C	T	C	G	G	G	A	A	C	A	T	C
Greyhound	83	C	C	C	C	C	C	T	0	C	A	C	T	C	G	C	A	G	C	T	A	A	G	C	C	C	C	G	C	G	T	A	C	T	G	A	G	C	C	A	A	A	G	A	G	C	A	T	C
Greyhound	83	C	T	T	C	C	T	T	0	C	G	C	T	T	G	C	T	T	C	T	A	A	T	T	C	C	T	G	C	G	T	A	C	T	G	A	G	C	C	C	G	A	G	A	G	C	C	T	C
Greyhound	84	C	C	C	C	C	C	C	0	C	A	C	A	C	T	T	A	G	C	C	A	A	G	C	C	C	C	A	C	G	C	A	C	T	G	A	A	C	C	C	A	A	A	C	G	C	A	T	T
Greyhound	84	C	C	T	C	T	C	T	0	C	A	C	T	T	T	T	A	T	C	C	A	C	G	T	C	T	C	G	C	G	T	A	C	T	G	G	G	T	T	C	A	G	A	C	G	C	A	T	T
Greyhound	85	C	C	C	T	C	C	C	0	C	A	C	T	C	G	C	A	G	C	T	A	C	T	C	C	C	T	G	C	A	T	A	T	C	G	A	A	C	C	A	A	A	A	A	A	C	A	T	C
Greyhound	85	C	T	C	T	C	T	T	0	C	A	T	T	T	T	C	T	T	C	T	A	C	T	T	C	T	T	G	C	G	T	A	T	T	G	G	A	T	C	C	G	A	A	A	A	T	A	T	C
Greyhound	86	A	C	T	C	C	C	T	0	C	A	C	T	C	T	C	T	G	C	T	A	A	G	T	C	T	C	A	C	G	C	A	C	T	G	G	A	C	C	C	A	A	A	A	A	C	A	T	C
Greyhound	86	C	C	T	T	C	T	T	0	C	A	C	T	C	T	T	T	G	C	T	A	A	T	T	C	T	T	G	C	G	T	A	T	T	G	G	A	C	T	C	G	G	A	A	G	C	A	T	T
Greyhound	87	A	C	C	C	C	C	C	0	C	A	C	T	T	G	C	A	G	C	T	A	A	G	C	C	C	C	A	C	G	C	A	C	C	A	A	G	C	C	A	G	A	G	A	A	C	A	T	C
Greyhound	87	C	C	T	C	C	C	T	0	C	G	T	T	T	G	T	T	T	C	T	G	C	G	C	C	T	T	G	C	G	T	A	T	T	G	A	G	C	T	A	G	G	G	A	G	C	C	T	C
Greyhound	88	C	C	C	C	C	C	T	0	C	A	C	T	C	G	C	T	G	C	T	A	A	G	C	C	C	C	G	C	G	C	A	C	T	G	A	A	C	C	A	G	A	G	A	A	C	A	T	C
Greyhound	88	C	C	T	C	C	C	T	0	C	A	C	T	C	T	T	T	T	C	T	A	C	G	C	C	T	T	G	C	G	C	A	T	T	G	G	G	C	C	C	G	A	G	A	G	C	A	T	C
Greyhound	89	C	C	T	C	C	C	C	A	C	G	T	T	C	G	T	A	G	C	T	A	A	T	T	C	C	T	G	C	G	T	A	C	T	A	A	G	T	C	A	A	G	A	A	A	C	A	T	C
Greyhound	89	C	C	T	C	C	C	C	A	C	G	T	T	C	G	T	T	T	C	T	G	A	T	T	C	C	T	G	C	G	T	A	T	T	A	A	G	T	C	C	G	G	A	C	A	C	A	T	T
Greyhound	90	C	C	T	C	C	C	C	A	C	A	T	T	C	G	T	T	G	C	T	A	A	G	T	C	C	T	G	C	A	T	A	C	T	A	A	G	T	C	A	A	G	A	A	A	C	A	T	C
Greyhound	90	C	T	T	C	C	C	T	A	C	G	T	T	C	G	T	T	G	C	T	G	C	T	T	C	C	T	G	C	G	T	A	T	T	A	A	G	T	C	A	G	G	A	A	A	C	A	T	T
Greyhound	91	C	C	T	C	C	C	C	A	C	A	T	T	C	G	T	T	G	C	T	G	A	G	T	C	C	T	G	C	G	T	A	T	T	A	A	G	T	C	A	A	G	A	A	A	C	A	T	T
Greyhound	91	C	C	T	C	C	C	C	A	C	G	T	T	C	T	T	T	T	C	T	G	A	T	T	C	C	T	G	C	G	T	A	T	T	G	A	G	T	C	C	A	G	A	C	A	C	A	T	T
Greyhound	92	C	C	T	C	C	C	C	A	C	G	T	T	C	G	T	T	G	C	T	A	C	T	T	C	C	T	G	C	G	T	A	T	T	A	A	G	T	C	A	G	G	A	A	A	C	A	T	C
Greyhound	92	C	C	T	C	C	C	C	A	C	G	T	T	C	T	T	T	T	C	T	A	C	T	T	C	C	T	G	C	G	T	A	T	T	A	A	G	T	C	A	G	G	A	C	G	C	A	T	C
Greyhound	93	C	C	T	C	C	C	T	0	C	A	T	T	C	T	C	T	T	C	T	A	A	G	C	C	C	T	G	C	G	C	A	C	T	G	G	A	C	C	A	A	A	G	A	G	C	A	T	C
Greyhound	93	C	C	T	C	T	C	T	0	C	G	T	T	C	T	C	T	T	C	T	A	A	G	T	C	C	T	G	C	G	C	A	T	T	G	G	G	T	C	C	G	G	G	C	G	C	A	T	T
Greyhound	94	C	C	T	C	C	C	T	0	C	A	C	T	C	G	C	A	T	C	T	A	A	G	C	C	C	T	G	C	A	C	A	C	T	G	A	A	C	C	C	G	A	G	A	G	C	A	T	C
Greyhound	94	C	C	T	C	C	C	T	0	C	A	C	T	C	T	T	T	T	C	T	A	A	G	C	C	C	T	G	C	G	T	A	T	T	G	G	G	C	C	C	G	G	G	C	G	C	A	T	C
Greyhound	95	C	C	T	C	C	T	T	0	C	A	C	T	C	G	C	A	G	C	T	A	A	G	C	C	C	C	G	C	A	C	A	C	T	G	A	A	C	C	A	A	A	0	A	G	C	A	T	T
Greyhound	95	C	C	T	C	T	T	T	0	C	A	C	T	C	T	C	A	G	C	T	A	A	T	T	C	C	T	G	C	G	T	A	T	T	G	G	G	C	C	A	G	A	0	A	G	C	A	T	T
Greyhound	96	C	C	C	T	C	C	T	0	C	A	T	T	C	G	C	T	G	C	T	A	C	G	C	C	C	C	G	C	A	C	A	T	T	G	A	A	C	T	C	A	A	G	A	G	C	C	T	C
Greyhound	96	C	T	T	T	C	T	T	0	C	A	T	T	T	T	T	T	G	T	T	A	C	G	T	C	T	T	G	C	G	C	A	T	T	G	G	G	C	T	C	G	G	G	C	G	C	C	T	C
Greyhound	97	C	C	C	T	C	C	C	0	C	A	C	T	C	T	C	T	G	C	T	A	C	G	C	C	T	C	G	C	A	C	A	T	T	G	A	G	C	C	C	A	A	G	A	G	C	A	T	C
Greyhound	97	C	C	T	T	T	C	T	0	C	A	C	T	C	T	T	T	G	C	T	G	C	G	T	C	T	C	G	C	G	T	A	T	T	G	A	G	C	T	C	G	A	G	A	G	C	A	T	C
Greyhound	98	C	C	T	C	C	C	T	0	C	A	C	T	C	T	C	A	G	C	T	A	A	T	C	C	T	C	A	C	A	C	A	T	T	G	A	A	C	T	C	A	A	G	A	G	C	A	T	C
Greyhound	98	C	C	T	T	T	C	T	0	C	G	T	T	T	T	C	T	T	C	T	A	C	T	T	C	T	T	A	C	G	C	A	T	T	G	G	G	C	T	C	G	G	G	A	G	C	A	T	C
Greyhound	99	C	C	T	C	C	C	C	0	C	A	C	T	C	T	C	A	T	C	T	A	A	G	T	C	C	T	G	C	G	T	A	C	T	G	A	G	C	C	A	A	A	G	A	G	C	A	T	C
Greyhound	99	C	C	T	C	C	C	T	0	C	A	T	T	C	T	C	T	T	C	T	G	C	G	T	C	T	T	G	C	G	T	A	C	T	G	A	G	C	T	C	G	G	G	A	G	T	A	T	T
Greyhound	100	C	C	C	C	C	C	C	0	C	A	C	T	C	G	T	T	G	C	T	A	A	G	C	C	C	C	A	C	G	T	A	T	T	G	A	G	C	C	C	A	A	A	C	G	C	A	T	C
Greyhound	100	C	T	T	T	C	C	C	0	C	G	T	T	C	T	T	T	G	C	T	A	A	G	T	C	T	C	G	C	G	T	A	T	T	G	G	G	C	T	C	G	G	G	C	G	C	A	T	C
Greyhound	101	C	C	C	T	C	C	C	0	C	A	C	T	C	G	C	T	G	C	T	A	C	T	T	C	C	C	A	C	G	C	A	T	T	A	A	A	C	C	A	G	A	G	A	G	C	A	T	C
Greyhound	101	C	T	T	T	C	T	T	0	C	A	C	T	C	T	T	T	G	T	T	G	C	T	T	C	C	C	G	C	G	C	A	T	T	A	A	G	C	T	C	G	G	G	A	G	C	A	T	C
Greyhound	102	C	C	C	T	C	C	T	0	C	A	C	T	C	G	C	T	G	T	T	A	A	G	C	C	C	C	A	C	G	C	A	C	T	G	A	A	C	C	A	G	A	G	A	G	C	A	T	C
Greyhound	102	C	C	T	T	C	C	T	0	C	G	T	T	C	T	T	T	G	T	T	G	C	G	C	C	C	T	G	C	G	T	A	T	T	G	G	A	T	T	C	G	G	G	C	G	C	A	T	C
Greyhound	103	C	C	C	C	C	C	C	0	C	A	C	T	C	T	C	T	0	C	T	A	C	G	T	C	C	C	A	C	G	C	G	C	T	G	G	A	C	C	C	A	A	A	A	G	C	A	T	C
Greyhound	103	C	C	T	C	C	T	T	0	C	A	T	T	T	T	C	T	0	C	T	G	C	G	T	C	T	T	G	C	G	T	G	T	T	G	G	G	C	C	C	G	A	G	A	G	C	A	T	C
Greyhound	104	C	C	T	C	C	C	C	0	C	A	T	T	C	G	C	T	G	C	T	A	A	T	T	C	C	T	G	C	G	T	A	C	T	A	A	G	T	C	A	G	G	G	A	A	C	A	T	C
Greyhound	104	C	C	T	C	C	C	T	0	C	G	T	T	C	G	C	T	G	C	T	G	C	T	T	C	C	T	G	C	G	T	A	T	T	A	A	G	T	C	A	G	G	G	A	A	C	A	T	C
Greyhound	105	C	C	C	C	C	C	T	0	C	A	C	A	C	G	C	A	G	C	T	A	A	G	C	C	C	T	G	C	A	T	A	C	T	G	A	G	C	C	A	G	A	G	A	G	C	A	T	C
Greyhound	105	C	C	C	T	T	C	T	0	C	G	C	T	T	T	T	T	G	C	T	A	A	G	T	C	C	T	G	C	G	T	A	T	T	G	G	G	C	T	C	G	G	G	C	G	C	A	T	C
Greyhound	106	C	C	C	C	C	C	T	0	C	A	T	T	C	G	C	T	G	C	T	A	A	G	T	C	C	T	G	C	G	T	A	T	T	A	A	G	T	C	A	G	G	A	A	A	C	A	T	C
Greyhound	106	C	C	T	C	C	C	T	0	C	G	T	T	C	T	T	T	G	C	T	G	C	T	T	C	T	T	G	C	G	T	A	T	T	A	A	G	T	C	A	G	G	G	C	A	C	A	T	T
Greyhound	107	C	C	T	C	C	C	C	0	C	A	T	T	C	G	T	T	G	C	T	A	A	G	C	C	C	T	G	C	G	T	A	T	T	A	A	G	T	C	A	G	A	G	C	A	C	A	T	C
Greyhound	107	C	T	T	C	C	C	C	0	C	A	T	T	C	G	T	T	T	C	T	G	A	T	T	C	T	T	G	C	G	T	A	T	T	A	A	G	T	C	A	G	G	G	C	G	C	A	T	T
Greyhound	108	C	C	T	C	C	C	C	0	C	A	T	T	C	G	T	T	G	C	T	A	A	T	T	C	C	T	G	C	G	T	A	T	T	A	A	G	T	C	A	G	G	G	A	A	C	A	T	C
Greyhound	108	C	C	T	C	C	C	T	0	C	A	T	T	C	T	T	T	G	C	T	G	C	T	T	C	C	T	G	C	G	T	A	T	T	A	A	G	T	C	C	G	G	G	A	A	C	A	T	T
Greyhound	109	C	C	C	C	C	C	T	0	C	A	C	T	C	G	C	T	G	C	T	A	C	G	C	C	T	T	G	C	A	C	A	C	T	A	A	A	C	C	A	A	A	A	A	G	C	A	T	C
Greyhound	109	C	T	T	T	C	C	T	0	C	G	T	T	T	T	T	T	G	T	T	G	C	G	C	C	T	T	G	C	G	T	A	C	T	G	G	G	C	C	A	G	A	G	C	G	C	A	T	C
Greyhound	110	C	C	T	C	C	C	C	0	C	G	T	T	C	G	C	A	G	C	T	A	A	G	C	C	C	T	G	C	G	T	A	T	T	A	A	G	T	C	A	A	G	A	A	A	C	A	T	C
Greyhound	110	C	C	T	C	C	C	T	0	C	G	T	T	C	G	T	T	G	C	T	G	C	T	T	C	T	T	G	C	G	T	A	T	T	A	A	G	T	C	C	G	G	G	C	A	T	A	T	T
Greyhound	111	C	C	C	C	C	C	T	0	C	A	C	T	C	G	T	T	G	T	T	A	C	G	C	C	C	T	G	C	G	C	A	C	T	G	G	A	C	C	A	A	A	G	A	G	C	A	T	C
Greyhound	111	C	C	C	T	T	C	T	0	C	A	T	T	T	T	T	T	T	T	T	A	C	T	C	C	C	T	G	C	G	T	A	T	T	G	G	G	C	C	A	G	A	G	A	G	T	C	T	C
Greyhound	112	C	C	C	C	C	C	T	0	C	A	C	T	T	G	C	T	G	C	T	A	A	G	C	C	C	T	G	C	G	C	A	C	T	G	A	A	C	C	C	G	A	G	A	G	C	A	T	C
Greyhound	112	C	C	T	C	T	T	T	0	C	G	C	T	T	G	C	T	G	T	T	A	C	T	C	C	T	T	G	C	G	T	A	C	T	G	G	A	C	C	C	G	A	G	C	G	C	A	T	C
Greyhound	113	C	T	T	C	C	C	T	0	C	A	T	T	C	G	T	A	G	C	T	A	A	G	C	C	C	T	G	C	A	C	A	C	T	A	A	G	C	T	C	G	A	A	C	G	C	A	T	C
Greyhound	113	C	T	T	T	C	C	T	0	C	G	T	T	C	T	T	T	T	C	T	A	C	G	T	C	T	T	G	C	G	T	A	T	T	G	A	G	C	T	C	G	A	G	C	G	C	A	T	C
Greyhound	114	C	C	C	C	C	C	T	0	C	A	C	T	C	T	C	T	G	C	T	A	A	G	T	C	C	T	G	C	G	C	A	T	T	G	G	A	C	C	A	G	A	A	A	G	C	A	T	C
Greyhound	114	C	T	C	T	C	C	T	0	C	G	T	T	C	T	T	T	G	C	T	A	C	G	T	C	C	T	G	C	G	C	A	T	T	G	G	G	C	T	C	G	A	A	C	G	T	C	T	T
Greyhound	115	C	C	C	C	C	C	T	0	C	A	T	T	C	G	C	T	G	C	T	A	A	G	C	C	C	C	G	C	G	C	A	T	T	G	A	A	C	C	A	G	G	A	A	A	C	A	T	C
Greyhound	115	C	C	T	C	C	C	T	0	C	G	T	T	C	T	C	T	T	C	T	G	C	G	C	C	C	T	G	C	G	C	A	T	T	G	A	G	C	C	C	G	G	G	A	A	T	A	T	T
Greyhound	116	C	C	T	C	C	C	C	0	C	A	T	T	C	G	C	T	G	C	T	A	A	G	C	C	C	C	G	C	G	C	A	T	T	A	A	A	C	C	A	G	G	G	A	G	C	A	T	C
Greyhound	116	C	C	T	C	C	T	C	0	C	G	T	T	C	T	T	T	G	C	T	A	C	T	T	C	T	T	G	C	G	T	A	T	T	G	A	G	T	C	A	G	G	G	C	G	C	A	T	C
Greyhound	117	C	C	C	C	C	C	T	0	C	A	C	T	C	T	C	A	G	C	T	A	A	G	C	C	C	T	G	C	G	C	A	C	T	G	G	A	C	C	C	G	A	A	A	G	C	A	T	C
Greyhound	117	C	T	C	C	C	C	T	0	C	G	T	T	C	T	C	T	T	C	T	G	A	G	C	C	C	T	G	C	G	T	A	T	T	G	G	G	T	T	C	G	G	G	C	G	C	C	T	C
Greyhound	118	C	C	C	C	C	C	T	0	C	A	C	T	C	G	C	A	G	C	T	A	A	G	C	C	C	C	G	C	A	C	A	C	T	G	A	G	C	C	A	A	A	G	A	G	C	A	T	C
Greyhound	118	C	T	C	T	C	C	T	0	C	G	C	T	T	T	T	T	T	T	T	A	A	G	C	C	T	T	G	C	G	T	A	T	T	G	G	G	C	T	C	G	G	G	A	G	C	A	T	T
Greyhound	119	C	C	T	C	C	C	T	0	C	G	T	T	C	G	T	T	G	C	T	A	A	T	C	C	C	T	G	C	G	T	A	T	T	A	A	G	T	C	A	G	G	G	C	A	C	A	T	C
Greyhound	119	C	C	T	C	C	C	T	0	C	G	T	T	C	T	T	T	G	C	T	A	A	T	T	C	C	T	G	C	G	T	A	T	T	A	A	G	T	C	A	G	G	G	C	A	C	A	T	T
Greyhound	120	C	C	T	C	C	C	T	0	C	G	T	T	C	G	T	T	G	C	T	A	A	T	C	C	C	T	G	C	G	T	A	T	T	A	A	G	C	C	A	A	G	G	C	A	C	A	T	C
Greyhound	120	C	C	T	C	C	C	T	0	C	G	T	T	C	G	T	T	T	C	T	A	A	T	T	C	C	T	G	C	G	T	A	T	T	A	A	G	T	C	C	G	G	G	C	A	C	A	T	T
Greyhound	121	C	C	T	C	C	C	T	0	C	A	T	T	C	G	T	T	G	C	T	A	A	G	T	C	C	T	G	C	G	C	A	T	T	A	A	G	T	C	A	G	G	A	A	G	C	A	T	C
Greyhound	121	C	C	T	C	C	C	T	0	C	G	T	T	C	T	T	T	G	C	T	G	C	T	T	C	T	T	G	C	G	T	A	T	T	A	A	G	T	C	A	G	G	A	C	G	T	A	T	C
Greyhound	122	C	C	T	C	C	C	C	0	C	A	T	T	C	G	C	T	G	C	T	A	C	T	T	C	C	T	G	C	G	T	A	T	T	A	A	G	T	C	A	G	A	G	A	A	C	A	T	C
Greyhound	122	C	C	T	C	C	C	T	0	C	G	T	T	C	G	T	T	G	C	T	A	C	T	T	C	C	T	G	C	G	T	A	T	T	A	A	G	T	C	A	G	G	G	C	G	C	A	T	C
Greyhound	123	C	C	T	C	C	C	C	0	C	A	C	T	C	G	T	T	G	T	T	A	A	G	C	C	C	C	G	C	G	T	A	T	T	G	A	A	C	C	C	A	A	G	A	A	C	A	T	C
Greyhound	123	C	C	T	C	C	T	T	0	C	A	T	T	T	T	T	T	G	T	T	A	C	G	T	C	C	T	G	C	G	T	A	T	T	G	G	G	C	T	C	G	G	G	A	G	C	A	T	C
Greyhound	124	C	C	T	C	C	C	T	0	C	A	T	T	C	T	C	A	G	C	T	A	A	G	C	C	C	C	G	C	G	T	A	C	T	A	A	A	C	C	A	A	A	G	A	G	C	C	T	C
Greyhound	124	C	C	T	C	T	T	T	0	C	G	T	T	C	T	T	A	T	T	T	A	A	T	C	C	T	T	G	C	G	T	A	T	T	G	G	G	C	T	C	G	A	G	A	G	T	C	T	C
Greyhound	125	C	C	T	C	C	C	T	0	C	A	C	A	C	T	C	T	G	C	T	A	C	G	T	C	C	C	A	C	A	T	A	T	T	G	A	A	C	C	A	G	A	A	A	G	C	A	T	C
Greyhound	125	C	T	T	C	C	T	T	0	C	G	C	T	C	T	C	T	T	C	T	A	C	T	T	C	C	T	G	C	G	T	A	T	T	G	G	G	C	C	C	G	G	A	A	G	C	A	T	T
Greyhound	126	C	C	C	C	T	C	T	0	C	A	C	T	C	G	C	T	G	C	T	A	A	G	C	C	C	C	G	C	G	C	A	C	T	G	G	A	C	C	A	A	A	G	A	G	C	A	T	C
Greyhound	126	C	C	T	T	T	C	T	0	C	G	T	T	C	T	C	T	G	T	T	G	A	G	T	C	C	T	G	C	G	T	A	C	T	G	G	G	T	C	A	A	A	G	C	G	C	C	T	C
Greyhound	127	C	C	C	C	C	C	T	0	C	A	C	A	T	G	C	T	G	C	T	A	A	G	T	C	C	C	A	C	G	T	A	C	T	G	A	G	C	C	A	G	A	A	A	G	C	A	T	C
Greyhound	127	C	C	C	T	C	C	T	0	C	A	C	T	T	T	T	T	G	T	T	A	C	T	T	C	C	T	G	C	G	T	A	T	T	G	G	G	C	C	A	G	A	G	A	G	C	A	T	C
Greyhound	128	C	C	C	T	C	C	T	0	C	A	C	T	C	G	C	T	G	C	T	A	A	G	T	C	C	T	G	C	G	T	A	C	T	A	A	A	C	C	A	G	A	A	A	A	C	A	T	C
Greyhound	128	C	C	C	T	C	C	T	0	C	G	T	T	T	T	T	T	G	C	T	A	C	G	T	C	C	T	G	C	G	T	A	C	T	G	G	G	C	T	C	G	G	G	A	G	T	C	T	T
Italian_Greyhound	1	C	T	C	C	T	T	C	0	T	G	T	A	T	G	C	T	T	C	T	G	A	T	T	C	C	T	G	C	A	C	A	C	C	G	A	G	C	C	A	A	A	A	A	G	C	A	C	C
Italian_Greyhound	1	C	T	T	T	T	T	C	0	T	G	T	T	T	G	T	T	T	C	T	G	A	T	T	C	C	T	G	C	A	C	A	C	T	G	G	G	T	C	A	A	A	A	A	G	C	A	T	T
Italian_Greyhound	2	C	C	C	C	C	T	C	0	C	A	C	T	T	G	C	A	G	C	T	A	A	T	C	C	C	T	A	T	A	C	G	T	C	G	A	A	C	C	C	A	A	A	A	A	T	A	T	C
Italian_Greyhound	2	C	C	T	T	T	T	T	0	C	G	C	T	T	G	T	T	T	T	T	A	A	T	T	T	C	T	G	T	A	C	G	T	T	G	G	A	C	C	C	G	A	A	A	A	T	A	T	C
Italian_Greyhound	3	C	C	C	C	T	C	C	0	T	A	C	T	C	G	T	T	G	C	T	A	C	G	C	C	C	T	G	C	A	C	G	C	C	G	A	A	C	C	C	A	A	A	A	A	C	A	C	C
Italian_Greyhound	3	C	T	T	T	T	C	T	0	T	G	T	T	T	T	T	T	T	T	T	A	C	G	C	C	T	T	G	T	G	C	G	C	T	G	A	G	T	C	C	G	G	A	A	G	T	C	T	C
Italian_Greyhound	4	C	C	C	T	T	T	C	0	C	A	C	A	C	T	T	T	G	C	C	A	A	G	T	C	C	T	A	C	A	C	A	T	T	G	A	A	C	C	A	A	A	G	A	A	C	A	T	C
Italian_Greyhound	4	C	C	C	T	T	T	T	0	C	G	T	T	T	T	T	T	T	T	C	G	A	T	T	C	C	T	G	T	G	C	A	T	T	G	A	G	T	C	A	G	A	G	C	G	T	C	T	C
Italian_Greyhound	5	C	C	C	C	C	T	C	0	C	G	T	T	T	T	C	A	T	C	T	A	A	T	T	C	C	T	G	T	A	C	A	C	T	A	A	A	T	C	A	A	A	G	C	A	T	A	T	C
Italian_Greyhound	5	C	C	T	T	C	T	C	0	T	G	T	T	T	T	T	T	T	C	T	A	A	T	T	C	T	T	G	T	A	C	G	T	T	G	A	G	T	C	C	A	A	G	C	A	T	A	T	C
Italian_Greyhound	6	C	C	C	C	T	T	C	0	C	A	C	A	T	G	T	A	G	C	C	A	A	G	T	C	C	T	A	C	A	C	A	C	C	G	A	A	C	C	C	A	A	A	A	A	C	A	T	C
Italian_Greyhound	6	C	C	T	T	T	T	C	0	T	G	C	T	T	T	T	T	G	C	T	G	A	G	T	C	C	T	G	T	A	T	G	T	T	G	A	A	C	C	C	A	A	G	A	G	T	A	T	T
Italian_Greyhound	7	C	C	C	T	T	T	C	0	T	A	C	A	C	T	T	T	G	C	T	A	A	G	C	C	C	T	A	C	A	C	G	T	C	A	A	G	C	C	A	A	A	A	A	A	C	A	T	C
Italian_Greyhound	7	C	C	C	T	T	T	C	0	T	G	T	T	C	T	T	T	T	T	T	A	A	G	T	C	C	T	G	C	A	C	G	T	T	G	A	G	T	C	C	A	A	A	A	G	T	A	T	C
Italian_Greyhound	8	A	C	T	T	C	C	C	A	T	A	C	A	C	G	C	T	T	T	T	A	C	T	C	T	C	T	A	C	G	C	G	C	C	G	A	A	C	C	A	G	A	A	A	A	C	A	C	C
Italian_Greyhound	8	C	T	T	T	T	T	T	A	T	G	T	T	T	T	T	T	T	T	T	A	C	T	T	T	C	T	A	T	G	C	G	C	C	G	A	A	T	T	A	G	A	A	A	A	T	C	T	T
Italian_Greyhound	9	C	C	C	T	C	T	C	A	C	A	C	T	T	G	T	A	G	C	T	A	A	G	C	C	C	T	G	C	A	C	A	C	C	G	A	A	C	C	C	A	A	A	A	G	C	A	T	C
Italian_Greyhound	9	C	T	C	T	T	T	T	A	C	G	T	T	T	T	T	A	T	T	T	G	C	T	T	T	C	T	G	T	G	C	A	T	T	G	A	A	C	C	C	A	G	A	C	G	C	A	T	C
Italian_Greyhound	10	C	C	C	T	C	C	C	A	C	A	T	T	T	T	T	A	G	C	T	A	A	G	C	C	C	T	G	T	A	C	G	C	T	G	A	G	C	C	A	A	A	A	C	G	C	A	C	C
Italian_Greyhound	10	C	C	T	T	T	T	T	A	T	A	T	T	T	T	T	T	T	T	T	G	A	G	T	C	C	T	G	T	G	T	G	C	T	G	A	G	C	C	C	G	G	A	C	G	C	C	T	C
Italian_Greyhound	11	C	C	C	T	C	C	C	0	T	A	C	A	C	G	T	T	G	C	T	A	A	G	C	C	C	T	A	T	A	C	G	T	C	G	A	G	C	C	C	G	A	G	C	A	C	A	C	C
Italian_Greyhound	11	C	C	C	T	C	T	C	0	T	A	T	T	C	G	T	T	T	T	T	G	C	G	C	C	C	T	A	T	A	C	G	T	T	G	A	G	C	C	C	G	A	G	C	A	C	C	T	C
Italian_Greyhound	12	C	C	C	T	T	T	C	A	C	A	C	A	C	G	C	T	G	C	T	A	A	G	C	C	C	T	G	T	A	C	G	C	C	G	A	A	C	C	C	G	A	G	A	A	C	A	T	C
Italian_Greyhound	12	C	C	T	T	T	T	C	A	T	A	T	A	T	T	T	T	G	T	T	G	A	G	C	C	C	T	G	T	G	C	G	T	T	G	G	G	C	C	C	G	A	G	A	A	C	A	T	C
Italian_Greyhound	13	C	C	C	T	T	T	C	A	T	G	C	A	C	G	T	T	G	T	T	A	A	G	C	C	C	T	A	C	A	C	A	C	C	G	A	A	C	C	A	G	A	A	A	A	C	A	C	C
Italian_Greyhound	13	C	C	C	T	T	T	C	A	T	G	T	A	T	T	T	T	T	T	T	A	C	G	T	T	C	T	G	C	G	C	A	T	T	G	A	A	T	C	C	G	A	A	A	G	T	C	T	T
Italian_Greyhound	14	C	C	C	T	C	C	C	A	C	A	C	T	C	G	T	T	G	C	T	A	A	G	C	C	C	T	G	C	A	C	G	C	T	G	A	A	C	C	C	A	A	A	A	G	C	A	C	C
Italian_Greyhound	14	C	T	C	T	C	T	T	A	C	A	T	T	T	T	T	T	T	T	T	G	A	G	C	C	C	T	G	T	A	C	G	T	T	G	A	G	C	C	C	G	G	A	A	G	C	A	T	C
Italian_Greyhound	15	C	C	T	C	T	T	C	A	C	A	C	A	C	T	T	A	G	C	C	A	C	G	C	C	C	T	G	C	A	C	G	C	T	G	A	A	C	C	C	A	A	G	C	A	C	C	T	C
Italian_Greyhound	15	C	C	T	T	T	T	C	A	T	G	T	T	T	T	T	T	T	C	T	A	C	G	C	T	C	T	G	T	G	C	G	C	T	G	A	G	T	C	C	A	A	G	C	A	C	C	T	C
Italian_Greyhound	16	C	C	C	T	T	T	C	A	T	A	T	T	C	G	T	T	G	C	T	G	A	G	C	T	C	T	A	T	A	C	A	C	C	G	A	A	C	C	A	G	A	A	A	A	C	C	C	C
Italian_Greyhound	16	C	C	C	T	T	T	C	A	T	A	T	T	T	T	T	T	G	T	T	G	A	G	C	T	C	T	G	T	G	T	A	T	T	G	A	G	T	C	C	G	G	G	A	G	C	C	C	T
Italian_Greyhound	17	C	C	C	C	T	T	C	A	T	A	T	A	C	G	C	T	T	C	T	A	A	G	C	C	C	T	A	T	G	C	A	C	C	G	A	A	C	C	A	A	A	A	A	A	C	A	C	C
Italian_Greyhound	17	C	C	T	T	T	T	C	A	T	A	T	T	C	G	T	T	T	T	T	G	C	T	C	T	T	T	G	T	G	T	G	C	T	G	A	A	T	C	C	G	A	G	A	A	T	A	C	T
Italian_Greyhound	18	C	C	C	T	C	T	C	A	C	A	C	T	C	G	C	A	G	C	T	A	A	G	C	C	C	T	G	C	A	C	A	C	T	A	A	G	C	C	A	G	A	A	A	A	C	A	C	C
Italian_Greyhound	18	C	C	C	T	T	T	C	A	T	G	T	T	T	G	T	A	G	C	T	G	A	T	T	T	C	T	G	C	A	C	G	T	T	G	A	G	T	C	C	G	A	A	C	G	C	A	T	C
Italian_Greyhound	19	C	C	C	T	C	T	C	A	C	A	T	A	T	G	T	A	G	C	T	A	A	G	C	C	C	T	G	C	A	C	A	C	C	A	A	A	C	C	A	A	A	A	A	G	C	A	T	C
Italian_Greyhound	19	C	C	C	T	T	T	T	A	C	G	T	T	T	G	T	A	T	C	T	G	A	T	T	T	C	T	G	T	G	C	A	T	T	G	A	G	T	C	C	G	A	G	A	G	C	A	T	C
Italian_Greyhound	20	C	C	C	T	T	T	C	A	T	A	C	A	C	G	C	T	G	C	T	A	A	G	C	C	C	T	A	C	A	C	G	C	T	G	A	A	C	C	C	G	A	A	A	A	C	A	C	C
Italian_Greyhound	20	C	C	C	T	T	T	C	A	T	A	T	T	T	T	T	T	G	C	T	A	C	G	C	C	T	T	A	T	A	C	G	T	T	G	A	G	T	C	C	G	A	A	C	G	C	A	T	C
Italian_Greyhound	21	C	C	C	T	C	T	C	0	C	A	T	A	C	G	C	A	G	C	T	A	A	G	C	C	C	T	A	T	A	C	G	C	C	G	A	A	C	C	C	A	A	A	A	A	C	A	T	C
Italian_Greyhound	21	C	C	C	T	T	T	C	0	T	G	T	T	T	T	T	T	T	C	T	A	A	T	C	C	C	T	G	T	A	C	G	T	T	G	A	G	T	C	C	G	A	G	C	G	C	C	T	C
Italian_Greyhound	22	C	C	C	T	T	C	C	A	T	A	C	A	C	G	T	T	G	C	C	A	A	G	T	C	C	T	G	C	A	C	A	C	T	G	A	A	C	C	A	G	A	A	A	A	C	A	T	C
Italian_Greyhound	22	C	C	C	T	T	T	C	A	T	A	T	T	C	G	T	T	G	C	T	G	C	T	T	C	C	T	G	C	A	C	G	C	T	G	G	G	T	T	A	G	G	G	C	G	C	C	T	C
Italian_Greyhound	23	C	C	C	T	T	C	C	0	C	A	T	T	C	G	T	T	G	C	C	A	A	G	T	C	C	T	G	C	A	C	A	C	T	G	A	G	T	C	A	A	A	A	A	A	C	A	T	C
Italian_Greyhound	23	C	C	C	T	T	C	C	0	T	G	T	T	C	T	T	T	T	T	C	A	A	T	T	C	C	T	G	T	A	C	G	T	T	G	A	G	T	C	A	G	G	G	A	G	C	A	T	C
Italian_Greyhound	24	C	C	C	T	C	C	C	0	C	A	C	A	C	G	T	T	G	C	T	A	A	G	C	C	C	T	A	T	A	C	G	C	T	G	A	A	C	C	A	A	A	A	A	G	C	A	T	C
Italian_Greyhound	24	C	C	C	T	T	C	T	0	T	A	C	A	T	T	T	T	T	T	T	G	A	T	T	C	T	T	G	T	A	C	G	C	T	G	G	G	T	T	C	G	A	G	C	G	C	A	T	T
Italian_Greyhound	25	C	C	C	T	C	C	C	A	T	A	C	A	C	G	C	A	G	C	C	A	A	G	C	C	C	T	G	C	A	C	A	C	T	G	A	A	C	C	A	A	A	G	A	A	C	A	C	C
Italian_Greyhound	25	C	C	C	T	T	C	C	A	T	A	T	T	C	T	T	T	G	T	C	G	A	G	T	T	C	T	G	T	G	T	A	C	T	G	A	G	T	C	C	G	A	G	A	A	C	C	T	C
Italian_Greyhound	26	C	C	C	T	T	C	C	0	T	A	C	A	C	G	T	A	G	C	T	G	A	G	C	C	C	T	G	T	A	C	G	C	T	G	A	G	C	C	A	G	A	A	A	G	C	A	T	C
Italian_Greyhound	26	C	C	C	T	T	T	T	0	T	A	C	A	C	G	T	A	G	T	T	G	C	G	C	T	C	T	G	T	G	T	G	C	T	G	A	G	T	T	C	G	A	A	A	G	C	A	T	C
Italian_Greyhound	27	C	C	C	C	C	C	C	0	T	A	C	A	C	G	T	A	G	T	C	A	A	G	C	C	C	T	A	T	A	C	G	C	T	G	A	G	C	C	A	A	A	A	A	A	C	A	C	C
Italian_Greyhound	27	C	C	T	T	T	T	T	0	T	A	T	A	T	G	T	T	T	T	T	G	C	T	T	C	C	T	G	T	A	C	G	T	T	G	A	G	C	T	A	G	A	G	A	G	C	A	T	C
Italian_Greyhound	28	C	C	C	T	T	C	C	0	C	A	C	T	C	G	C	T	G	C	C	A	A	T	C	C	C	T	G	C	A	C	G	C	T	G	A	A	C	C	C	A	A	G	C	A	C	A	T	C
Italian_Greyhound	28	C	C	T	T	T	T	C	0	T	G	T	T	T	G	T	T	T	T	T	A	A	T	C	T	C	T	G	T	G	C	G	C	T	G	A	G	T	C	C	A	A	G	C	A	C	C	T	C
Italian_Greyhound	29	C	C	C	T	C	T	C	0	C	A	C	T	C	G	T	A	G	C	T	G	A	G	C	C	C	T	A	C	A	C	A	T	C	A	A	A	C	C	A	A	A	G	A	A	C	A	C	C
Italian_Greyhound	29	C	C	C	T	T	T	T	0	C	G	T	T	T	G	T	T	T	C	T	G	C	G	C	T	C	T	G	T	G	C	A	T	T	G	A	G	T	C	C	G	A	G	A	G	C	A	T	T
Italian_Greyhound	30	C	C	C	C	T	C	C	0	C	A	C	A	C	G	T	T	G	C	C	A	A	T	C	C	C	T	A	T	A	C	G	C	T	G	A	A	C	C	A	A	A	G	A	A	C	A	T	C
Italian_Greyhound	30	C	C	T	T	T	T	T	0	T	A	C	A	T	G	T	T	T	T	T	A	C	T	T	T	C	T	G	T	G	C	G	C	T	G	G	G	C	T	A	A	A	G	C	G	C	C	T	C
Italian_Greyhound	31	C	C	C	T	T	T	C	A	C	A	C	T	C	G	T	T	G	C	T	A	C	G	C	C	C	T	A	C	A	C	A	T	T	G	A	A	C	C	A	G	A	A	A	A	C	A	C	C
Italian_Greyhound	31	C	C	T	T	T	T	C	A	C	G	T	T	C	G	T	T	T	T	T	G	C	T	C	C	T	T	G	C	G	C	G	T	T	G	A	G	T	C	C	G	A	G	A	A	T	A	T	C
Italian_Greyhound	32	C	C	C	T	C	C	C	A	T	A	T	T	C	G	T	A	G	C	T	G	A	G	C	T	C	T	A	C	A	C	G	T	T	G	A	G	T	C	A	G	A	A	C	G	C	A	C	C
Italian_Greyhound	32	C	C	C	T	C	T	C	G	T	G	T	T	T	T	T	T	G	T	T	G	C	G	C	T	C	T	G	C	G	T	G	T	T	G	A	G	T	C	C	G	A	G	C	G	C	C	T	C
Italian_Greyhound	33	A	C	C	T	C	C	C	A	T	A	C	A	C	G	T	T	G	T	T	A	A	G	C	T	T	T	A	C	G	C	G	T	T	G	A	G	C	C	A	A	A	A	A	A	C	A	C	C
Italian_Greyhound	33	C	T	T	T	T	T	C	A	T	A	T	T	C	T	T	T	T	T	T	G	C	G	T	T	T	T	G	C	G	C	G	T	T	G	A	G	T	C	A	A	A	G	A	G	C	A	T	C
Italian_Greyhound	34	C	C	C	C	C	T	C	A	T	A	C	T	C	G	C	A	G	T	T	A	A	G	C	C	C	T	A	C	A	C	A	T	T	G	A	A	C	C	A	G	A	A	A	G	C	A	C	C
Italian_Greyhound	34	C	C	T	T	T	T	T	G	T	A	T	T	C	G	T	T	G	T	T	G	C	G	C	C	C	T	G	T	G	C	G	T	T	G	A	G	T	C	C	G	A	A	A	G	C	A	C	C
Italian_Greyhound	35	C	C	C	C	T	T	C	A	T	A	C	T	C	G	C	A	G	T	T	A	A	G	C	C	C	C	A	C	A	C	A	T	T	G	A	G	T	C	A	A	A	A	A	G	C	A	C	C
Italian_Greyhound	35	C	C	T	T	T	T	C	A	T	A	T	T	C	G	C	T	T	T	T	G	C	T	T	T	C	T	G	T	G	C	A	T	T	G	A	G	T	C	C	G	G	G	A	G	C	A	T	C
Italian_Greyhound	36	C	C	C	T	T	T	C	A	T	A	C	A	C	G	C	T	T	T	T	A	A	G	C	C	C	T	A	C	A	C	A	C	C	G	A	A	C	C	A	A	A	A	A	A	C	A	C	C
Italian_Greyhound	36	C	C	C	T	T	T	C	A	T	A	T	T	T	T	T	T	T	T	T	A	C	T	T	C	T	T	G	T	G	C	G	T	C	G	A	G	T	T	A	A	A	A	C	G	T	C	T	C
Italian_Greyhound	37	C	C	C	T	C	T	C	A	C	A	C	A	C	G	T	A	T	T	T	A	C	T	C	C	C	T	G	T	G	C	G	C	T	G	A	A	C	C	A	A	A	G	C	A	C	C	T	C
Italian_Greyhound	37	C	C	T	T	T	T	C	A	C	A	T	A	C	G	T	T	T	T	T	A	C	T	C	T	C	T	G	T	G	C	G	C	T	G	A	G	C	T	C	A	A	G	C	G	C	C	T	C
Italian_Greyhound	38	C	C	C	T	T	C	C	A	T	A	C	A	C	G	C	T	T	T	C	A	A	G	C	C	C	T	G	C	A	C	G	C	T	G	A	A	C	C	A	A	A	0	C	A	C	A	T	C
Italian_Greyhound	38	C	C	T	T	T	T	C	A	T	A	C	T	T	T	T	T	T	T	C	A	C	T	C	T	C	T	G	T	G	C	G	C	T	G	A	G	C	C	C	G	A	0	C	G	C	C	T	C
Italian_Greyhound	39	C	C	C	T	C	C	C	A	T	A	C	A	C	G	T	T	G	C	T	A	C	G	C	C	C	T	A	C	G	C	A	C	T	G	A	A	C	C	A	A	A	A	A	A	C	A	T	C
Italian_Greyhound	39	C	C	T	T	T	C	C	A	T	A	C	T	C	G	T	T	T	T	T	G	C	T	T	C	C	T	G	T	G	C	A	C	T	G	A	G	C	C	C	G	G	A	C	G	C	C	T	C
Italian_Greyhound	40	C	C	C	T	T	T	C	A	T	A	C	A	T	T	C	T	G	C	T	A	A	G	C	C	C	T	A	C	G	C	G	C	C	G	A	G	C	C	A	G	A	A	A	G	C	C	T	C
Italian_Greyhound	40	C	C	C	T	T	T	C	A	T	G	T	A	T	T	C	T	T	T	T	A	C	T	T	T	C	T	G	T	G	C	G	T	T	G	A	G	C	T	A	G	A	A	C	G	C	C	T	T
Italian_Greyhound	41	C	C	C	T	T	T	C	A	T	A	C	A	C	G	C	T	G	C	C	A	A	T	C	C	C	T	G	C	A	C	A	C	T	G	A	A	C	C	A	G	A	G	C	A	C	A	T	C
Italian_Greyhound	41	C	C	C	T	T	T	C	A	T	A	C	A	C	G	T	T	T	T	C	G	C	T	T	C	C	T	G	T	G	C	G	C	T	G	G	A	T	C	C	G	G	G	C	A	C	C	T	C
Italian_Greyhound	42	C	C	C	T	T	C	C	A	T	A	C	A	C	G	C	T	G	C	C	A	A	T	C	C	C	T	G	C	A	C	G	C	T	G	A	G	C	C	A	A	A	A	C	A	C	A	T	C
Italian_Greyhound	42	C	C	C	T	T	C	C	A	T	A	C	T	T	T	T	T	T	T	C	G	C	T	T	T	C	T	G	T	G	C	G	C	T	G	A	G	T	C	A	G	A	G	C	A	C	C	T	C
Italian_Greyhound	43	C	C	C	T	T	T	C	A	T	A	C	A	C	G	C	T	G	C	T	A	A	T	C	C	C	T	G	C	A	C	G	C	T	G	A	G	C	C	A	G	A	G	C	A	C	A	T	C
Italian_Greyhound	43	C	C	C	T	T	T	C	A	T	A	T	T	T	T	T	T	T	T	T	G	C	T	T	T	C	T	G	T	G	C	G	C	T	G	A	G	T	C	A	G	A	G	C	A	C	C	T	C
Italian_Greyhound	44	C	C	C	T	T	T	C	A	T	A	T	T	C	G	C	T	G	C	T	A	A	G	C	C	C	T	A	C	A	C	A	C	T	G	A	A	C	C	A	A	A	G	A	A	C	A	T	C
Italian_Greyhound	44	C	T	T	T	T	T	C	A	T	G	T	T	C	G	C	T	T	C	T	A	C	G	T	T	C	T	G	T	A	C	A	C	T	G	G	A	C	T	A	A	G	G	C	A	C	C	T	C
Italian_Greyhound	45	A	C	C	T	C	C	C	0	C	A	C	T	C	G	C	A	G	C	T	A	A	T	C	C	C	T	G	C	A	C	G	C	C	G	A	A	C	C	C	A	A	A	A	A	C	A	T	C
Italian_Greyhound	45	C	C	T	T	C	T	C	0	C	A	T	T	T	T	T	T	G	C	T	A	A	T	T	T	C	T	G	T	G	C	G	T	C	G	A	G	T	C	C	A	A	A	A	A	T	C	T	C
Italian_Greyhound	46	C	T	C	T	T	C	C	0	T	G	T	A	C	T	T	A	T	C	T	A	A	G	C	C	C	T	G	T	A	C	G	C	T	A	A	A	C	C	C	A	A	G	A	A	T	C	T	C
Italian_Greyhound	46	C	T	C	T	T	T	C	0	T	G	T	T	C	T	T	T	T	T	T	A	A	G	T	C	C	T	G	T	A	C	G	C	T	G	A	A	C	C	C	G	G	G	A	G	T	C	T	C
Italian_Greyhound	47	A	C	C	C	C	T	C	0	C	G	T	A	C	T	C	T	T	C	T	A	A	G	C	C	C	T	G	C	A	C	G	C	C	G	A	A	C	C	C	A	A	G	A	A	C	A	C	C
Italian_Greyhound	47	C	T	T	T	T	T	C	0	C	G	T	T	T	T	C	T	T	C	T	A	A	G	T	C	T	T	G	T	A	C	G	C	T	G	G	A	T	C	C	G	A	G	A	G	T	A	T	C
Italian_Greyhound	48	C	C	C	C	C	T	C	0	T	G	T	T	T	G	T	A	T	C	T	A	A	T	T	C	C	T	G	T	A	C	A	C	T	G	A	A	C	C	C	G	A	A	A	A	C	A	T	C
Italian_Greyhound	48	C	C	T	T	C	T	T	0	T	G	T	T	T	T	T	T	T	C	T	A	C	T	T	T	C	T	G	T	A	C	A	T	T	G	A	A	T	C	C	G	A	A	C	G	C	A	T	C
Italian_Greyhound	49	C	C	C	T	C	T	C	0	C	G	T	A	T	T	T	A	T	C	T	A	A	G	C	C	C	T	A	C	A	C	G	C	T	G	A	A	T	C	A	A	A	G	A	A	C	A	T	C
Italian_Greyhound	49	C	T	C	T	T	T	T	0	T	G	T	A	T	T	T	T	T	C	T	A	C	T	T	T	C	T	G	T	G	C	G	T	T	G	A	A	T	C	C	G	A	G	A	G	T	A	T	C
Italian_Greyhound	50	C	C	C	T	C	T	C	0	T	A	C	T	C	T	T	A	G	C	T	A	A	G	C	T	C	T	G	C	A	C	A	T	T	G	A	G	T	C	A	A	A	G	A	A	C	A	T	C
Italian_Greyhound	50	C	C	C	T	T	T	C	0	T	A	T	T	T	T	T	T	T	T	T	G	A	T	T	T	C	T	G	T	A	C	A	T	T	G	A	G	T	C	A	A	G	G	C	A	T	C	T	C
Italian_Greyhound	51	C	C	C	T	T	C	C	0	T	G	T	A	C	T	T	A	T	C	T	A	A	G	C	C	C	T	G	C	A	C	A	C	C	G	A	A	C	C	A	A	G	G	A	A	C	A	T	C
Italian_Greyhound	51	C	C	C	T	T	T	C	0	T	G	T	T	T	T	T	A	T	T	T	A	A	T	C	C	C	T	G	T	G	T	A	C	T	G	A	A	T	C	C	A	G	G	A	G	T	C	T	C
Italian_Greyhound	52	C	C	C	T	T	T	C	A	C	G	C	T	T	T	T	T	G	C	T	A	A	G	C	C	C	T	G	C	A	C	G	C	C	G	A	A	C	C	A	G	G	A	A	G	C	A	C	C
Italian_Greyhound	52	C	C	T	T	T	T	C	A	C	G	T	T	T	T	T	T	T	T	T	A	C	G	C	C	C	T	G	C	A	C	G	C	T	G	G	G	T	C	C	G	G	G	C	G	C	A	T	C
Italian_Greyhound	53	C	C	C	T	C	T	C	A	C	G	T	T	T	T	C	A	G	C	T	A	A	T	C	C	C	C	A	T	A	C	G	C	C	G	A	A	C	C	C	A	A	G	A	A	C	A	C	C
Italian_Greyhound	53	C	C	C	T	T	T	C	A	C	G	T	T	T	T	T	T	G	C	T	A	A	T	T	C	C	T	G	T	A	C	G	C	T	G	A	G	T	C	C	A	G	G	C	G	C	A	T	C
Italian_Greyhound	54	C	C	C	C	T	T	C	A	C	A	0	A	T	T	C	A	G	C	T	A	A	G	C	C	C	C	G	T	A	C	G	C	C	G	A	G	T	C	C	A	A	A	A	A	C	A	C	C
Italian_Greyhound	54	C	C	T	T	T	T	C	A	T	G	0	T	T	T	T	T	G	C	T	A	A	T	T	C	C	T	G	T	A	C	G	T	T	G	A	G	T	C	C	G	A	G	A	G	C	A	T	C
Italian_Greyhound	55	C	C	C	T	C	T	C	A	T	A	C	A	C	G	C	A	G	C	T	A	A	G	C	C	C	T	A	C	A	C	G	C	T	G	A	A	C	C	A	G	A	A	A	A	C	A	T	C
Italian_Greyhound	55	C	C	T	T	C	T	C	G	T	G	T	T	T	T	C	T	G	T	T	A	A	T	C	C	C	T	A	T	A	T	G	T	T	G	A	G	T	C	C	G	A	G	A	G	C	C	T	T
Italian_Greyhound	56	C	C	C	T	C	T	C	A	T	A	C	T	C	G	T	T	G	C	C	A	A	G	C	C	C	T	G	T	A	C	G	T	T	G	A	A	C	C	C	A	A	A	A	A	C	A	T	C
Italian_Greyhound	56	C	C	C	T	T	T	C	G	T	A	T	T	C	G	T	T	T	T	C	A	A	G	C	T	C	T	G	T	A	C	G	T	T	G	A	G	C	C	C	G	A	A	A	A	C	C	T	C
Italian_Greyhound	57	C	C	C	T	C	T	C	A	C	A	T	A	C	G	C	A	T	C	T	A	A	G	C	C	C	T	A	C	A	C	G	C	T	G	A	A	C	C	A	A	A	G	A	A	C	A	T	C
Italian_Greyhound	57	C	C	T	T	T	T	C	G	C	A	T	T	C	G	C	T	T	T	T	A	A	T	C	C	C	T	A	T	G	C	G	T	T	G	A	G	T	C	C	G	A	G	A	A	T	A	T	T
Italian_Greyhound	58	C	C	C	T	T	T	C	A	T	A	T	T	C	G	C	A	G	C	T	A	A	G	C	C	C	C	A	C	A	C	G	C	T	G	A	A	C	C	A	A	A	A	A	A	C	A	T	C
Italian_Greyhound	58	C	C	T	T	T	T	C	A	T	G	T	T	C	T	C	T	G	T	T	A	A	T	C	C	C	T	G	T	A	T	G	T	T	G	G	G	T	C	C	G	A	G	C	G	C	A	T	C
Italian_Greyhound	59	C	C	C	T	C	T	C	A	T	A	C	A	C	G	C	T	G	C	T	A	A	G	C	C	C	C	A	C	A	C	G	C	C	G	A	A	C	C	A	A	A	A	A	G	C	C	T	C
Italian_Greyhound	59	C	C	T	T	C	T	C	G	T	A	T	A	C	G	T	T	G	T	T	A	A	T	C	C	C	T	G	T	G	C	G	T	T	G	G	A	C	C	C	G	G	G	A	G	C	C	T	T
Italian_Greyhound	60	C	C	C	T	C	T	C	A	C	A	T	A	T	T	C	A	G	C	T	A	A	G	C	C	C	C	A	T	A	C	G	C	C	G	A	A	C	C	C	A	A	G	A	A	C	A	C	C
Italian_Greyhound	60	C	C	C	T	T	T	C	A	C	G	T	T	T	T	T	T	T	T	T	A	A	T	T	T	C	T	G	T	A	C	G	T	C	G	A	G	C	C	C	G	G	G	C	A	C	A	T	C
Italian_Greyhound	61	C	C	C	C	T	T	C	0	C	A	C	A	T	G	C	A	T	C	T	A	A	G	C	C	C	T	G	T	A	C	G	C	C	G	A	G	T	C	A	A	A	A	A	A	C	A	T	C
Italian_Greyhound	61	C	C	T	T	T	T	T	0	C	A	T	T	T	T	T	T	T	T	T	A	A	G	C	C	C	T	G	T	G	T	G	T	C	G	A	G	T	C	C	G	A	G	A	G	T	A	T	C
Italian_Greyhound	62	C	C	C	T	C	T	C	0	T	G	T	A	C	T	T	A	T	C	C	A	A	G	C	C	C	T	A	T	A	C	A	T	C	G	A	G	T	C	A	A	A	A	A	A	C	A	T	C
Italian_Greyhound	62	C	C	C	T	C	T	C	0	T	G	T	T	T	T	T	T	T	T	T	G	A	T	C	C	C	T	G	T	A	C	G	T	C	G	A	G	T	C	A	G	G	G	A	A	C	A	T	C
Italian_Greyhound	63	C	C	C	C	C	T	C	0	C	A	T	T	C	T	C	A	T	T	T	A	A	G	C	C	C	T	G	C	A	C	G	C	T	G	A	A	T	C	A	A	A	G	A	A	C	A	T	C
Italian_Greyhound	63	C	T	T	T	T	T	C	0	C	G	T	T	T	T	T	T	T	T	T	A	A	G	T	C	C	T	G	T	G	T	G	T	T	G	A	G	T	C	C	A	G	G	A	G	T	A	T	C
Italian_Greyhound	64	C	C	T	C	C	T	C	0	T	A	T	T	C	G	T	A	T	C	T	A	A	G	C	C	C	T	A	C	A	C	G	C	T	A	A	A	T	C	A	G	A	G	A	A	T	A	T	C
Italian_Greyhound	64	C	T	T	T	T	T	C	0	T	G	T	T	T	T	T	T	T	T	T	A	A	T	T	T	C	T	G	T	G	C	G	T	T	G	A	G	T	C	C	G	A	G	A	A	T	C	T	C
Italian_Greyhound	65	C	C	C	C	T	T	C	0	C	A	C	T	C	G	T	T	T	T	T	A	A	G	C	T	C	T	A	T	A	C	G	C	C	G	A	G	T	C	A	A	A	A	A	A	C	A	C	C
Italian_Greyhound	65	C	C	C	T	T	T	C	0	C	A	T	T	T	T	T	T	T	T	T	A	A	T	T	T	C	T	A	T	A	C	G	T	T	G	A	G	T	C	A	A	A	A	C	A	T	C	T	C
Italian_Greyhound	66	C	C	C	T	T	C	C	0	C	G	T	T	C	T	T	A	T	C	T	A	A	G	T	C	C	T	A	T	A	C	A	T	C	G	A	G	T	C	C	A	A	A	A	A	C	C	T	C
Italian_Greyhound	66	C	C	C	T	T	C	C	0	T	G	T	T	C	T	T	T	T	T	T	A	A	T	T	T	C	T	G	T	G	C	G	T	C	G	A	G	T	C	C	A	G	G	A	G	T	C	T	C
Italian_Greyhound	67	C	C	C	C	C	T	C	0	C	A	C	A	C	T	T	A	G	C	T	A	A	G	C	C	C	T	G	C	A	C	G	T	T	A	A	G	T	C	A	A	G	A	A	A	T	A	C	C
Italian_Greyhound	67	C	T	C	T	C	T	T	0	C	A	T	A	T	T	T	A	T	T	T	A	A	T	T	C	C	T	G	T	G	T	G	T	T	A	A	G	T	C	A	G	G	A	A	G	T	A	T	C
Italian_Greyhound	68	C	C	C	T	T	T	C	0	T	A	T	A	C	T	T	A	T	C	T	A	A	G	C	C	C	T	A	C	G	C	A	T	C	G	A	A	C	C	A	A	A	A	A	A	C	A	T	C
Italian_Greyhound	68	C	C	C	T	T	T	C	0	T	G	T	T	C	T	T	A	T	T	T	A	A	G	T	T	T	T	G	T	G	C	A	T	T	G	A	G	T	C	C	A	A	A	A	G	T	A	T	C
Italian_Greyhound	69	C	C	C	T	T	C	C	0	T	A	C	A	C	T	T	T	G	C	T	A	A	G	C	C	C	T	A	T	A	C	A	C	C	G	A	A	C	C	C	A	G	A	A	A	C	A	T	C
Italian_Greyhound	69	C	C	C	T	T	T	T	0	T	G	T	T	C	T	T	T	G	T	T	A	A	G	C	C	C	T	A	T	A	C	G	T	T	G	A	A	C	C	C	A	G	G	A	A	C	A	T	T
Italian_Greyhound	70	C	C	C	C	T	C	C	0	C	G	T	T	C	G	C	A	G	C	T	A	A	G	C	C	C	T	A	C	A	C	A	C	T	G	A	A	C	C	C	G	A	A	C	A	T	A	C	C
Italian_Greyhound	70	C	C	T	T	T	T	C	0	T	G	T	T	T	T	T	T	G	T	T	A	A	T	T	C	T	T	G	T	G	C	G	T	T	G	G	A	C	C	C	G	A	A	C	A	T	A	T	C
Italian_Greyhound	71	C	C	C	C	C	T	C	0	T	G	T	A	T	T	C	T	G	T	C	A	A	G	C	C	C	T	G	C	A	C	A	T	T	G	A	A	C	C	C	G	A	A	A	A	T	A	T	C
Italian_Greyhound	71	C	C	T	C	T	T	C	0	T	G	T	T	T	T	C	T	T	T	T	A	A	G	T	T	C	T	G	T	G	T	A	T	T	G	A	A	C	C	C	G	A	A	C	A	T	C	T	C
Italian_Greyhound	72	C	C	C	C	T	C	C	0	C	G	T	T	C	T	C	A	G	C	T	A	A	G	C	C	C	T	A	C	G	C	A	T	T	A	A	A	C	C	C	A	A	A	A	G	C	A	C	C
Italian_Greyhound	72	C	C	C	T	T	T	C	0	T	G	T	T	C	T	T	T	G	T	T	A	A	G	T	C	T	T	G	T	G	C	G	T	T	G	A	G	T	C	C	G	A	A	A	G	C	A	T	T
Italian_Greyhound	73	C	C	C	T	T	T	C	0	C	A	T	T	C	G	T	A	G	C	T	A	A	T	T	C	C	T	A	T	A	C	A	T	C	G	A	A	C	C	C	A	A	A	A	A	C	A	C	C
Italian_Greyhound	73	C	C	C	T	T	T	C	0	T	G	T	T	T	G	T	T	T	T	T	G	A	T	T	C	C	T	G	T	A	C	A	T	C	G	A	G	T	C	C	G	G	G	C	G	C	A	T	C
Italian_Greyhound	74	C	C	C	T	C	C	C	0	T	G	T	T	T	G	T	A	T	C	T	A	A	G	C	C	C	T	A	T	A	C	A	C	C	G	A	A	C	C	C	A	A	A	A	A	T	A	T	C
Italian_Greyhound	74	C	C	C	T	T	T	T	0	T	G	T	T	T	T	T	T	T	C	T	A	C	G	T	C	C	T	G	T	G	C	A	T	T	G	A	G	T	C	C	G	G	A	C	A	T	A	T	C
Italian_Greyhound	75	C	C	C	T	T	C	C	0	T	A	C	T	T	T	T	A	T	C	T	A	A	G	C	C	C	T	A	C	G	C	A	C	C	A	A	A	T	C	A	A	A	G	A	A	T	A	T	C
Italian_Greyhound	75	C	C	C	T	T	T	T	0	T	G	T	T	T	T	T	T	T	T	T	A	A	G	C	T	C	T	G	T	G	C	A	T	T	G	A	G	T	C	A	G	A	G	C	A	T	A	T	C
Italian_Greyhound	76	C	C	C	T	C	T	C	0	T	G	T	T	T	G	C	A	T	T	C	A	A	G	C	C	C	T	G	C	A	C	A	C	C	G	A	A	T	C	A	G	A	G	A	A	C	A	T	C
Italian_Greyhound	76	C	T	C	T	C	T	T	0	T	G	T	T	T	T	T	A	T	T	T	A	A	T	T	C	C	T	G	T	A	C	A	T	T	G	A	G	T	C	A	G	A	G	A	G	T	A	T	T
Italian_Greyhound	77	A	C	C	C	C	T	C	0	C	G	T	T	C	G	T	A	G	C	T	A	A	G	C	C	C	T	A	C	A	C	G	T	C	G	A	A	C	C	C	G	A	A	A	A	C	A	T	C
Italian_Greyhound	77	C	T	T	T	T	T	T	0	C	G	T	T	T	G	T	T	T	C	T	A	A	G	T	C	C	T	G	T	G	C	G	T	T	G	A	G	T	C	C	G	A	A	A	A	T	C	T	C
Italian_Greyhound	78	A	C	T	C	C	T	T	0	C	G	T	T	C	G	C	A	G	C	T	A	A	G	C	C	C	T	A	C	A	C	G	C	C	G	A	A	C	C	A	G	A	A	A	A	C	A	T	C
Italian_Greyhound	78	C	T	T	C	C	T	T	0	C	G	T	T	C	G	T	A	G	C	T	A	A	G	C	C	C	T	G	T	G	C	G	T	C	G	A	A	T	C	C	G	A	A	A	A	T	C	T	C
Italian_Greyhound	79	C	C	C	C	C	T	C	0	T	G	T	T	C	G	C	A	T	C	C	A	A	G	T	C	C	T	G	T	A	C	A	C	T	G	A	A	C	C	A	G	A	A	A	A	C	A	T	C
Italian_Greyhound	79	C	T	C	T	T	T	C	0	T	G	T	T	C	T	T	A	T	T	C	A	A	T	T	C	C	T	G	T	A	C	A	T	T	G	A	G	T	C	C	G	A	A	C	G	C	A	T	C
Italian_Greyhound	80	C	C	C	C	C	C	C	0	T	A	C	T	C	G	C	A	G	C	T	A	A	G	C	C	C	C	A	C	A	C	G	C	C	G	A	A	C	C	A	A	G	A	C	G	C	A	T	C
Italian_Greyhound	80	C	T	C	T	C	T	C	0	T	G	T	T	C	T	T	T	T	T	T	G	A	G	C	T	C	T	G	C	G	T	G	C	T	G	G	A	T	C	A	A	G	A	C	G	C	A	T	C
Italian_Greyhound	81	C	C	C	T	C	T	C	0	T	A	T	T	C	T	C	A	T	C	T	A	A	G	T	C	C	T	A	T	A	C	A	C	C	G	A	A	T	C	A	A	A	A	C	A	C	A	T	C
Italian_Greyhound	81	C	C	C	T	T	T	C	0	T	A	T	T	C	T	T	T	T	T	T	A	A	T	T	C	C	T	G	T	A	C	A	T	T	G	A	G	T	C	A	G	A	A	C	G	T	A	T	C
Italian_Greyhound	82	C	C	C	T	T	T	C	0	C	A	T	T	C	T	T	A	T	C	T	A	A	G	T	C	C	T	A	T	A	C	A	C	C	G	A	A	T	C	A	A	A	G	A	A	T	A	T	C
Italian_Greyhound	82	C	C	C	T	T	T	C	0	T	A	T	T	C	T	T	A	T	T	T	A	A	T	T	C	C	T	G	T	A	C	G	T	T	G	A	G	T	C	A	G	A	G	C	A	T	A	T	C
Italian_Greyhound	83	C	C	C	T	T	T	C	0	C	A	T	A	C	T	T	A	T	C	T	A	A	G	T	C	C	T	A	T	A	C	G	T	C	G	A	G	T	C	A	A	A	G	A	A	C	A	T	C
Italian_Greyhound	83	C	C	C	T	T	T	C	0	C	G	T	T	T	T	T	A	T	C	T	A	A	T	T	C	C	T	G	T	G	C	G	T	T	G	A	G	T	C	C	G	G	G	C	G	T	A	T	C
Italian_Greyhound	84	C	C	C	C	C	T	C	0	T	G	T	T	C	T	T	A	G	C	C	A	A	G	T	C	C	T	G	T	A	C	A	C	C	A	A	A	C	C	A	A	A	A	A	A	T	A	T	C
Italian_Greyhound	84	C	T	C	T	T	T	C	0	T	G	T	T	C	T	T	T	T	T	C	A	A	T	T	C	C	T	G	T	A	C	A	C	T	G	A	G	T	C	C	G	G	G	A	A	T	A	T	C
Italian_Greyhound	85	C	C	C	T	T	C	C	0	C	A	T	T	C	T	C	A	G	C	C	A	A	G	C	C	C	T	G	C	A	C	A	C	C	G	A	G	T	C	A	G	A	A	C	A	C	A	T	C
Italian_Greyhound	85	C	C	T	T	T	T	C	0	T	G	T	T	T	T	C	T	G	C	T	G	C	G	T	C	C	T	G	T	A	C	A	C	T	G	A	G	T	C	C	G	G	G	C	G	T	A	T	C
Italian_Greyhound	86	C	C	C	T	T	T	C	0	T	A	C	T	C	T	T	T	G	C	T	A	C	G	C	T	C	T	A	C	A	C	A	T	C	G	A	G	C	C	C	G	G	G	C	A	C	A	T	C
Italian_Greyhound	86	C	C	C	T	T	T	C	0	T	A	T	T	T	T	T	T	G	T	T	A	C	G	C	T	C	T	G	T	G	C	G	T	T	G	A	G	C	C	C	G	G	G	C	G	C	C	T	C
Italian_Greyhound	87	C	C	C	T	C	C	C	0	T	A	C	T	C	G	T	A	T	T	T	A	A	G	C	C	C	T	G	T	A	C	A	C	T	G	A	A	C	C	A	A	A	G	A	A	C	A	T	C
Italian_Greyhound	87	C	T	C	T	T	T	C	0	T	G	C	T	C	T	T	T	T	T	T	A	A	G	C	C	C	T	G	T	A	C	G	T	T	G	G	G	C	T	C	G	A	G	A	G	C	C	T	C
Italian_Greyhound	88	A	C	C	T	C	C	C	0	T	A	C	A	C	G	T	T	G	C	C	A	A	G	T	C	C	T	G	C	A	C	A	C	C	G	A	A	C	C	A	G	A	G	A	G	C	A	T	C
Italian_Greyhound	88	C	T	T	T	C	C	C	0	T	A	T	T	C	T	T	T	G	T	C	A	A	T	T	T	C	T	G	C	A	C	A	C	T	G	G	A	T	T	A	G	G	G	C	G	C	C	T	C
Italian_Greyhound	89	C	C	C	C	C	C	C	0	T	A	C	A	C	G	T	A	G	C	T	A	A	G	C	C	C	T	G	T	A	C	G	C	C	G	A	A	C	C	C	G	A	A	A	A	C	C	T	C
Italian_Greyhound	89	C	T	C	T	T	T	C	0	T	G	C	T	C	G	T	T	T	T	T	A	C	T	T	C	C	T	G	T	G	C	G	T	C	G	G	A	C	C	C	G	A	A	A	G	C	C	T	C
Italian_Greyhound	90	C	C	C	T	T	T	C	0	C	A	C	T	C	G	T	T	G	T	C	A	A	G	C	C	C	T	A	C	A	C	A	T	C	G	A	G	C	C	A	A	G	G	A	A	C	A	C	C
Labrador_Retriever	1	C	T	C	C	C	C	C	0	C	A	C	A	C	G	C	A	T	T	C	A	A	G	C	C	C	C	G	C	A	C	A	C	C	G	G	A	T	C	C	G	A	A	A	G	C	A	C	C
Labrador_Retriever	1	C	T	T	T	T	C	T	0	T	A	C	A	C	G	T	T	T	T	T	A	A	T	C	T	T	T	G	T	A	C	G	T	C	G	G	A	T	C	C	G	G	G	A	G	C	A	C	T
Labrador_Retriever	2	C	C	C	T	C	C	C	0	C	A	C	A	C	G	T	T	G	C	T	A	A	G	C	C	C	T	A	C	A	C	A	C	C	A	A	A	C	C	C	A	A	A	A	A	C	A	T	C
Labrador_Retriever	2	C	T	T	T	C	T	T	0	C	A	C	A	C	G	T	T	T	T	T	A	C	G	T	C	T	T	A	T	G	T	A	T	C	G	G	G	T	C	C	A	A	G	A	A	T	A	T	T
Labrador_Retriever	3	A	C	C	T	C	C	C	0	C	G	T	T	C	G	C	T	G	C	T	A	A	G	C	C	C	T	A	C	A	C	A	T	C	A	G	A	T	C	C	A	A	G	A	A	C	A	C	T
Labrador_Retriever	3	A	T	C	T	C	T	T	0	C	G	T	T	C	G	T	T	T	T	T	A	C	T	C	C	C	T	G	T	A	C	G	T	T	G	G	A	T	C	C	G	G	G	A	A	T	C	T	T
Labrador_Retriever	4	A	C	C	T	C	C	C	0	C	A	C	T	C	G	T	A	G	C	T	A	A	G	C	C	C	T	A	C	A	C	A	C	C	A	A	A	T	C	C	A	A	G	A	A	C	C	C	T
Labrador_Retriever	4	A	C	C	T	T	T	T	0	C	G	C	T	C	G	T	T	G	C	T	A	A	T	C	C	C	T	A	C	A	C	A	C	T	A	G	A	T	C	C	G	G	G	A	A	T	C	C	T
Labrador_Retriever	5	A	C	C	T	T	T	T	0	C	A	C	T	C	G	T	A	G	T	T	A	A	T	C	C	C	T	A	C	A	C	A	T	C	A	G	A	T	C	C	A	A	G	A	A	T	A	C	T
Labrador_Retriever	5	A	C	C	T	T	T	T	0	C	G	C	T	C	G	T	T	G	T	T	A	A	T	C	C	C	T	A	C	A	C	G	T	T	G	G	A	T	C	C	A	A	G	A	A	T	C	T	T
Labrador_Retriever	6	A	C	C	T	C	C	C	0	C	A	C	A	C	G	C	T	G	C	T	A	A	G	C	C	C	T	A	C	A	C	A	C	C	A	A	A	C	C	C	A	A	G	A	A	T	A	C	T
Labrador_Retriever	6	C	C	T	T	T	C	C	0	C	G	T	T	C	G	T	T	G	C	T	A	A	G	C	C	C	T	A	T	A	C	A	T	T	G	G	G	T	C	C	A	A	G	A	A	T	A	T	T
Labrador_Retriever	7	A	T	C	T	C	C	C	0	C	G	C	T	C	G	C	A	G	T	C	A	A	G	C	C	C	T	A	C	A	C	G	C	C	A	G	A	T	C	C	A	A	G	A	A	T	A	C	T
Labrador_Retriever	7	C	T	T	T	T	T	C	0	C	G	T	T	T	G	C	T	T	T	T	A	C	G	C	T	C	T	A	T	A	T	G	T	T	G	G	A	T	C	C	G	G	G	A	A	T	A	T	T
Labrador_Retriever	8	C	C	T	T	C	C	T	0	C	A	C	A	C	G	C	A	G	T	C	A	A	G	C	C	C	T	A	C	A	C	G	C	T	G	G	G	T	C	A	A	G	G	A	G	C	A	T	C
Labrador_Retriever	8	C	T	T	T	T	T	T	0	C	A	C	T	C	G	T	T	G	T	C	A	A	T	C	T	C	T	A	C	G	T	G	C	T	G	G	G	T	C	A	G	G	G	A	G	T	A	T	T
Labrador_Retriever	9	C	C	C	T	C	C	T	0	T	A	C	A	C	G	T	T	G	T	C	A	A	G	C	C	C	C	G	C	A	C	A	C	T	G	A	A	T	C	A	A	G	G	A	A	C	A	T	T
Labrador_Retriever	9	C	C	C	T	T	T	T	0	T	A	C	T	C	G	T	T	G	T	T	A	A	G	C	T	C	T	G	T	A	C	A	C	T	G	G	G	T	T	C	A	G	G	A	G	T	A	T	T
Labrador_Retriever	10	C	C	C	T	T	T	T	0	T	A	C	A	C	G	C	T	G	T	T	A	A	G	C	C	C	C	A	C	A	C	A	C	T	A	A	A	T	C	C	A	G	G	A	A	T	A	C	C
Labrador_Retriever	10	C	C	T	T	T	T	T	0	T	A	C	A	C	T	T	T	G	T	T	A	A	T	C	T	T	T	G	C	A	C	A	T	T	G	A	A	T	C	C	A	G	G	A	A	T	A	C	T
Labrador_Retriever	11	C	C	C	C	C	T	T	0	T	A	C	T	C	G	C	T	G	T	T	A	A	T	C	C	C	T	0	C	A	T	G	T	T	A	A	A	C	C	A	A	G	A	A	G	C	A	C	T
Labrador_Retriever	11	C	T	C	T	T	T	T	0	T	G	C	T	C	G	C	T	G	T	T	A	A	T	C	T	C	T	0	T	A	T	G	T	T	G	G	A	C	C	C	G	G	A	A	G	C	A	T	T
Labrador_Retriever	12	C	C	C	T	C	C	C	0	T	A	C	A	C	G	T	T	G	C	T	A	A	T	C	C	C	C	A	C	A	C	A	C	T	A	G	A	T	C	C	A	G	G	A	G	C	A	C	T
Labrador_Retriever	12	C	C	C	T	T	C	T	0	T	G	C	T	C	G	T	T	G	T	T	A	A	T	T	T	C	T	A	C	G	T	A	T	T	A	G	A	T	C	C	A	G	G	A	G	C	A	T	T
Labrador_Retriever	13	A	C	C	C	T	C	C	0	C	G	C	A	C	G	C	A	G	C	C	A	A	G	C	C	C	T	A	C	A	C	G	C	C	A	G	A	C	C	A	A	A	A	A	A	C	A	C	C
Labrador_Retriever	13	C	T	T	T	T	C	C	0	T	G	T	T	C	T	T	T	T	C	T	A	C	T	T	T	T	T	A	C	A	C	G	T	T	G	G	A	C	C	C	A	A	G	A	G	C	A	T	T
Labrador_Retriever	14	C	C	C	T	C	C	T	A	T	A	C	A	C	G	C	A	G	C	T	A	A	G	C	C	C	T	A	C	A	C	A	T	T	A	G	A	C	C	C	A	A	A	A	G	C	A	C	T
Labrador_Retriever	14	C	C	T	T	T	T	T	A	T	A	C	A	T	G	T	T	G	T	T	A	A	T	C	T	C	T	G	T	A	C	A	T	T	A	G	A	T	C	C	A	G	G	A	G	C	A	T	T
Labrador_Retriever	15	A	C	C	C	T	C	T	A	C	G	C	A	C	G	C	T	G	C	T	A	A	G	C	C	C	C	A	C	A	C	A	T	T	A	G	A	C	C	C	A	A	A	A	G	C	C	C	T
Labrador_Retriever	15	A	C	T	T	T	C	T	A	T	G	C	A	C	G	T	T	G	C	T	A	C	T	C	T	C	T	A	T	A	C	G	T	T	G	G	A	T	C	C	G	A	G	A	G	C	C	T	T
Labrador_Retriever	16	A	C	C	T	T	C	T	0	C	A	C	A	C	G	T	T	G	T	T	A	C	G	C	C	T	C	A	C	A	C	A	T	C	A	G	A	T	C	C	A	A	G	A	A	T	A	C	C
Labrador_Retriever	16	A	C	C	T	T	T	T	0	T	G	C	T	T	T	T	T	G	T	T	A	C	T	T	C	T	C	G	C	A	T	A	T	C	A	G	A	T	C	C	A	G	G	A	A	T	A	C	C
Labrador_Retriever	17	A	C	T	T	C	C	C	0	T	A	C	T	C	G	C	T	T	C	T	A	A	G	C	C	C	C	A	C	A	C	A	C	T	A	G	A	C	C	C	G	G	A	A	A	T	A	C	T
Labrador_Retriever	17	C	T	T	T	T	T	T	0	T	G	T	T	T	G	T	T	T	T	T	G	C	T	C	T	C	C	G	C	A	C	G	T	T	G	G	A	T	C	C	G	G	G	A	G	T	A	T	T
Labrador_Retriever	18	A	T	T	C	C	C	C	0	C	A	C	A	C	G	C	A	G	C	T	A	C	G	C	C	C	T	A	C	A	C	A	C	C	A	A	A	C	C	C	G	A	A	A	G	C	A	C	T
Labrador_Retriever	18	C	T	T	C	T	C	C	0	C	A	T	A	C	T	C	T	G	C	T	A	C	G	C	T	T	T	G	C	G	T	A	T	T	G	G	A	T	C	C	G	G	A	A	G	T	C	C	T
Labrador_Retriever	19	A	C	T	T	C	C	T	0	C	A	C	A	C	G	C	T	G	C	T	A	A	G	C	C	C	T	A	C	A	C	G	C	T	G	G	A	T	C	C	G	A	A	A	A	C	A	C	C
Labrador_Retriever	19	C	T	T	T	T	T	T	0	C	G	T	A	C	G	T	T	G	T	T	A	C	T	C	C	C	T	A	T	A	T	G	C	T	G	G	A	T	C	C	G	G	G	A	G	T	C	T	C
Labrador_Retriever	20	A	C	T	C	C	C	C	0	T	G	C	A	C	G	C	A	G	C	T	A	C	G	C	T	C	C	G	C	A	C	A	T	C	A	G	A	T	C	C	A	A	G	A	G	C	A	C	C
Labrador_Retriever	20	C	C	T	T	T	T	T	0	T	G	T	A	C	T	T	T	G	T	T	A	C	T	C	T	C	T	G	T	A	C	A	T	T	G	G	G	T	C	C	A	G	G	A	G	C	A	C	T
Labrador_Retriever	21	C	C	T	C	T	T	T	0	C	A	C	T	C	G	C	T	G	T	T	A	A	G	C	C	C	C	A	C	A	T	A	T	T	A	A	A	C	C	C	G	A	G	A	G	C	A	T	T
Labrador_Retriever	21	C	C	T	T	T	T	T	0	C	G	T	T	T	T	T	T	G	T	T	A	C	G	C	C	T	T	G	T	A	T	A	T	T	G	G	A	C	T	C	G	G	G	A	G	T	A	T	T
Labrador_Retriever	22	A	C	C	C	C	T	C	0	C	A	C	A	T	G	C	T	G	T	T	A	A	T	C	T	C	C	A	C	A	C	A	T	T	G	G	A	C	C	C	A	A	A	A	A	C	A	C	C
Labrador_Retriever	22	C	T	T	T	C	T	T	0	C	G	C	A	T	G	T	T	G	T	T	A	C	T	C	T	T	T	G	T	A	C	G	T	T	G	G	A	C	C	C	G	G	A	A	A	T	C	C	T
Labrador_Retriever	23	C	C	T	T	T	C	C	0	T	A	C	T	C	G	C	T	G	C	T	A	A	T	C	C	T	T	A	C	G	C	A	C	T	G	A	A	C	C	C	G	G	A	A	A	C	A	C	C
Labrador_Retriever	23	C	T	T	T	T	C	C	0	T	G	T	T	T	T	T	T	G	T	T	A	C	T	C	T	T	T	A	C	G	T	G	T	T	G	G	G	T	C	C	G	G	G	A	A	C	C	T	C
Labrador_Retriever	24	C	T	T	T	T	C	C	0	C	G	C	A	C	G	C	T	G	C	C	A	A	G	C	T	C	T	A	C	A	C	A	C	T	A	G	A	T	C	C	A	G	A	A	A	C	A	C	T
Labrador_Retriever	24	C	T	T	T	T	C	T	0	C	G	C	T	C	G	T	T	T	T	C	A	A	T	C	T	T	T	G	T	G	C	A	T	T	G	G	A	T	C	C	G	G	G	A	G	C	A	C	T
Labrador_Retriever	25	A	C	T	C	C	C	C	0	T	G	C	A	C	G	C	A	G	C	C	A	C	G	C	C	C	C	A	C	A	C	A	C	T	G	A	A	C	C	A	A	A	A	A	A	C	A	C	T
Labrador_Retriever	25	C	T	T	T	T	T	T	0	T	G	C	A	T	T	T	A	G	C	T	A	C	G	C	T	T	C	G	T	G	T	A	T	T	G	G	G	C	T	C	G	A	A	C	A	C	C	C	T
Labrador_Retriever	26	A	T	C	C	C	C	C	0	C	G	C	T	C	G	C	T	G	C	T	A	C	G	C	C	C	C	A	C	A	C	A	T	C	G	G	G	C	C	C	A	G	G	A	A	T	A	C	C
Labrador_Retriever	26	C	T	C	C	T	C	C	0	C	G	C	T	T	T	T	T	T	C	T	A	C	T	C	T	C	T	A	C	A	T	A	T	T	G	G	G	C	C	C	A	G	G	A	G	T	A	C	T
Labrador_Retriever	27	C	C	T	C	C	C	T	0	T	A	T	A	C	T	C	A	G	C	T	A	A	G	C	C	C	T	A	C	A	C	G	C	C	A	G	A	C	C	C	A	G	G	A	A	T	A	C	C
Labrador_Retriever	27	C	T	T	T	T	T	T	0	T	G	T	T	T	T	T	A	T	C	T	A	C	G	T	T	T	T	G	C	A	T	G	T	T	G	G	A	T	C	C	G	G	G	A	A	T	A	T	T
Labrador_Retriever	28	A	C	C	T	C	T	T	0	C	A	C	A	C	G	C	A	G	T	T	A	C	G	C	C	C	T	A	C	A	C	A	T	T	G	G	A	C	C	C	G	G	A	A	A	C	A	C	T
Labrador_Retriever	28	A	T	C	T	C	T	T	0	C	A	C	A	C	G	T	T	G	T	T	A	C	G	C	T	C	T	A	C	G	T	A	T	T	G	G	G	T	C	C	G	G	A	A	G	T	A	T	T
Labrador_Retriever	29	A	C	T	C	C	C	C	0	C	A	C	A	C	G	C	A	G	C	T	A	C	G	C	T	T	C	A	C	A	C	A	C	T	G	A	A	C	C	C	A	A	G	A	A	T	A	T	T
Labrador_Retriever	29	C	C	T	T	T	T	T	0	C	A	C	A	T	G	T	T	G	T	T	A	C	T	C	T	T	C	G	T	A	T	A	C	T	G	G	A	T	C	C	G	G	G	A	G	T	C	T	T
Labrador_Retriever	30	A	C	T	T	C	C	C	0	C	A	C	A	C	G	C	T	G	T	C	A	A	G	C	C	C	C	A	C	G	T	A	T	C	G	G	A	T	C	C	A	A	G	A	A	C	A	C	T
Labrador_Retriever	30	C	T	T	T	T	C	T	0	C	G	C	T	T	G	C	T	G	T	C	A	C	T	C	T	C	T	A	C	G	T	A	T	T	G	G	G	T	T	C	G	G	G	A	G	C	A	T	T
Labrador_Retriever	31	A	C	T	T	T	C	C	0	T	G	C	T	C	G	C	A	G	T	T	A	C	T	C	C	C	C	A	C	A	T	A	T	T	G	G	A	T	C	C	A	A	G	A	A	C	A	C	T
Labrador_Retriever	31	A	T	T	T	T	C	C	0	T	G	C	T	T	G	C	T	G	T	T	G	C	T	C	T	T	T	G	C	A	T	A	T	T	G	G	G	T	C	C	A	G	G	C	G	C	A	C	T
Labrador_Retriever	32	C	C	C	C	C	T	T	0	T	G	C	A	C	G	C	T	G	C	T	A	A	G	C	C	T	C	A	C	A	C	G	T	C	A	A	A	C	C	C	A	A	A	A	A	C	A	C	C
Labrador_Retriever	32	C	C	C	T	T	T	T	0	T	G	C	T	T	G	C	T	G	C	T	A	C	T	C	T	T	T	A	C	A	T	G	T	T	G	G	G	C	T	C	G	A	A	A	G	T	C	T	C
Labrador_Retriever	33	C	C	C	T	T	C	C	0	T	G	C	A	C	G	T	A	G	C	T	A	A	G	C	T	T	T	A	C	A	C	G	C	C	A	A	A	T	C	C	A	G	G	A	G	C	A	C	C
Labrador_Retriever	33	C	C	T	T	T	C	C	0	T	G	C	T	C	T	T	T	G	T	T	A	C	G	C	T	T	T	G	T	A	T	G	T	T	G	G	A	T	C	C	G	G	G	C	G	C	A	T	T
Labrador_Retriever	34	A	C	C	T	C	C	T	0	C	A	C	A	C	G	T	T	G	C	T	A	C	G	C	C	T	C	A	C	G	C	A	C	T	A	G	A	C	C	A	A	G	A	A	A	C	A	C	C
Labrador_Retriever	34	A	C	T	T	T	T	T	0	T	G	T	A	C	G	T	T	G	T	T	A	C	T	C	T	T	T	A	C	G	T	G	T	T	A	G	A	T	C	C	G	G	G	A	A	T	C	C	T
Labrador_Retriever	35	A	T	C	T	T	C	C	0	C	G	C	T	T	G	C	T	G	C	T	A	C	G	C	C	T	T	A	C	A	C	A	C	T	G	G	A	C	C	C	A	G	G	A	A	C	A	C	C
Labrador_Retriever	35	A	T	T	T	T	C	C	0	C	G	C	T	T	T	C	T	G	T	T	A	C	G	C	T	T	T	G	T	G	C	A	T	T	G	G	A	T	C	C	A	G	G	A	G	T	A	T	T
Labrador_Retriever	36	A	C	C	T	T	C	T	0	C	A	C	A	C	G	C	A	T	C	T	A	A	G	C	T	C	T	A	C	A	C	A	C	T	G	G	A	T	C	C	A	A	A	A	A	C	A	C	C
Labrador_Retriever	36	C	T	T	T	T	C	T	0	C	G	C	T	C	G	T	T	T	T	T	A	C	G	C	T	T	T	G	C	A	T	G	T	T	G	G	A	T	C	C	A	G	G	A	A	C	C	T	T
Labrador_Retriever	37	A	C	C	T	T	C	C	0	C	A	C	A	C	G	C	T	G	C	T	A	A	G	C	C	C	C	A	T	A	C	G	C	C	G	A	A	C	C	C	A	A	A	A	A	C	A	T	T
Labrador_Retriever	37	C	C	T	T	T	T	T	0	C	G	C	T	T	T	C	T	T	C	T	A	C	G	C	T	T	C	A	T	A	C	G	T	T	G	G	A	T	C	C	G	G	A	A	G	T	C	T	T
Labrador_Retriever	38	C	C	T	T	C	C	C	0	C	G	C	A	T	G	C	A	G	C	T	A	C	T	C	T	C	C	G	C	A	C	A	C	C	A	A	A	C	C	A	G	A	A	A	A	C	A	T	T
Labrador_Retriever	38	C	T	T	T	T	C	T	0	T	G	T	T	T	G	T	T	G	T	T	G	C	T	T	T	T	T	G	C	A	C	G	T	T	A	G	A	T	C	C	G	G	G	A	A	C	A	T	T
Labrador_Retriever	39	A	C	T	T	C	C	C	0	C	A	C	T	C	G	C	A	G	C	C	A	A	G	C	C	T	T	G	C	A	C	A	T	C	G	G	A	C	C	C	A	A	G	A	A	C	A	C	T
Labrador_Retriever	39	C	C	T	T	T	T	T	0	C	G	T	T	C	G	T	A	G	C	C	A	A	G	T	T	T	T	G	C	G	C	A	T	T	G	G	A	T	T	C	A	G	G	A	A	T	A	T	T
Labrador_Retriever	40	A	T	C	T	T	C	C	0	C	A	C	A	C	G	C	T	G	C	T	A	C	G	C	C	C	T	A	C	A	T	G	T	C	A	G	A	T	C	C	A	A	G	A	A	C	A	C	T
Labrador_Retriever	40	A	T	T	T	T	C	C	0	C	G	T	A	C	T	T	T	T	T	T	A	C	T	C	T	T	T	A	C	A	T	G	T	C	A	G	A	T	C	C	G	G	G	A	A	C	A	C	T
Labrador_Retriever	41	A	C	C	T	C	C	C	0	C	A	C	A	C	G	C	A	G	T	T	A	C	G	C	C	C	T	A	C	A	C	A	C	T	G	A	A	T	C	C	G	A	G	A	G	C	A	C	C
Labrador_Retriever	41	C	T	C	T	T	C	T	0	T	G	T	A	C	G	C	T	G	T	T	A	C	G	C	C	T	T	G	T	A	T	G	T	T	G	G	A	T	C	C	G	G	G	A	G	C	A	C	T
Labrador_Retriever	42	C	T	C	T	C	C	C	0	C	A	C	A	T	G	C	A	T	C	T	A	C	G	C	C	C	T	A	C	A	C	A	C	T	G	A	A	C	C	C	G	A	A	A	A	C	A	C	C
Labrador_Retriever	42	C	T	C	T	T	C	C	0	C	A	C	T	T	G	T	T	T	C	T	A	C	G	C	T	T	T	A	C	A	T	A	T	T	G	A	A	C	C	C	G	G	A	A	A	T	C	C	T
Labrador_Retriever	43	A	T	T	T	C	C	C	0	T	A	C	A	C	G	T	A	T	C	T	A	C	G	C	C	C	C	A	C	A	C	G	C	T	A	A	A	C	C	A	A	A	G	A	A	C	A	C	T
Labrador_Retriever	43	C	T	T	T	T	C	C	0	T	G	C	T	C	G	T	A	T	T	T	G	C	G	T	C	T	T	G	T	G	C	G	T	T	G	A	G	C	T	C	G	G	G	C	A	C	C	C	T
Labrador_Retriever	44	C	C	C	T	C	C	C	0	C	G	C	A	C	G	C	T	G	C	T	A	C	G	C	T	C	C	A	C	A	C	A	C	T	G	G	A	C	C	A	A	A	A	A	A	C	A	T	T
Labrador_Retriever	44	C	T	C	T	T	C	T	0	C	G	T	T	T	G	C	T	G	C	T	A	C	T	C	T	C	T	A	C	A	C	G	C	T	G	G	A	T	C	C	G	G	A	A	G	C	A	T	T
Labrador_Retriever	45	C	C	C	C	C	C	T	0	T	A	T	A	T	G	C	T	G	T	T	A	A	G	C	C	C	C	A	C	A	T	A	C	C	A	G	A	C	C	A	G	G	G	A	A	T	A	C	T
Labrador_Retriever	45	C	C	T	T	C	T	T	0	T	A	T	T	T	T	T	T	G	T	T	A	C	G	C	T	C	T	A	T	G	T	A	T	T	G	G	G	T	C	C	G	G	G	C	A	T	A	C	T
Labrador_Retriever	46	A	T	C	T	C	C	C	0	C	A	C	A	C	G	T	T	G	C	T	A	A	G	C	C	C	C	A	C	A	C	A	C	T	G	G	A	C	C	A	A	A	G	A	A	T	A	C	C
Labrador_Retriever	46	A	T	T	T	C	C	C	0	C	G	C	T	C	G	T	T	T	T	T	A	C	G	T	T	T	T	A	C	G	C	A	T	T	G	G	G	C	C	C	A	G	G	A	A	T	A	T	T
Labrador_Retriever	47	A	C	C	T	C	C	C	0	C	A	C	A	C	G	C	T	G	C	T	A	A	G	C	C	C	C	A	C	A	C	G	C	T	A	G	A	T	C	A	A	A	A	A	A	T	A	C	T
Labrador_Retriever	47	C	T	T	T	T	C	T	0	C	G	T	T	C	G	T	T	G	C	T	A	C	T	C	T	T	C	A	T	A	C	G	T	T	G	G	G	T	C	C	G	G	A	A	A	T	A	T	T
Labrador_Retriever	48	A	T	C	C	C	C	T	0	C	A	C	T	T	G	C	A	G	C	C	A	A	G	T	C	T	T	A	C	A	C	A	C	C	A	G	A	C	C	C	A	A	A	A	G	C	A	C	C
Labrador_Retriever	48	C	T	T	T	T	C	T	0	T	G	C	T	T	G	T	T	G	T	C	A	C	G	T	C	T	T	G	C	G	T	G	T	C	A	G	A	T	T	C	G	G	A	A	G	T	A	C	T
Labrador_Retriever	49	A	C	C	C	C	C	C	0	C	A	C	T	T	G	C	T	G	T	T	A	C	G	C	T	T	T	A	C	A	C	G	T	T	G	G	A	C	C	A	G	A	A	A	A	T	A	C	T
Labrador_Retriever	49	C	C	C	T	T	T	C	0	C	G	C	T	T	T	C	T	T	T	T	A	C	T	C	T	T	T	A	T	A	C	G	T	T	G	G	G	T	C	C	G	A	A	A	A	T	C	C	T
Labrador_Retriever	50	A	T	T	T	T	C	C	0	C	A	C	A	C	G	C	T	G	T	T	G	C	G	C	T	C	C	A	C	A	C	G	C	T	G	G	A	C	C	C	A	G	G	A	A	C	A	C	C
Labrador_Retriever	50	C	T	T	T	T	T	C	0	C	G	C	T	T	G	C	T	G	T	T	G	C	T	C	T	T	T	A	T	A	C	G	T	T	G	G	A	C	C	C	A	G	G	A	A	T	C	T	T
Labrador_Retriever	51	C	T	C	C	C	C	C	0	C	G	C	A	T	G	C	T	G	C	C	A	A	T	C	T	C	C	G	C	A	T	A	C	T	G	G	A	C	C	C	A	A	G	A	A	C	A	C	T
Labrador_Retriever	51	C	T	T	T	T	C	T	0	T	G	T	T	T	T	C	T	T	T	T	A	C	T	C	T	T	T	G	C	A	T	G	T	T	G	G	G	T	C	C	G	G	G	A	G	C	C	C	T
Labrador_Retriever	52	C	C	T	T	T	C	T	0	T	A	C	A	C	G	C	A	G	C	T	A	C	G	C	T	C	T	A	C	A	C	A	T	T	A	A	A	C	C	C	A	G	A	A	A	C	A	C	T
Labrador_Retriever	52	C	C	T	T	T	T	T	0	T	G	T	A	C	G	C	T	T	T	T	A	C	T	C	T	T	T	G	C	A	C	A	T	T	G	G	A	T	C	C	A	G	G	A	A	T	C	T	T
Labrador_Retriever	53	A	C	C	C	C	C	T	0	T	A	C	A	C	G	C	A	G	C	T	A	A	G	C	T	T	C	A	C	A	C	A	C	C	A	G	A	C	C	C	A	A	G	A	A	C	A	T	C
Labrador_Retriever	53	C	T	T	T	T	C	T	0	T	A	C	A	C	G	C	T	G	C	T	A	C	G	C	T	T	T	A	C	A	T	A	C	C	G	G	A	T	C	C	A	A	G	A	A	C	C	T	T
Labrador_Retriever	54	A	C	T	C	C	C	T	0	C	G	C	A	T	G	C	A	T	C	T	A	A	G	T	C	C	T	A	C	A	C	A	T	T	G	G	A	C	C	A	A	A	A	A	A	C	A	T	T
Labrador_Retriever	54	A	T	T	T	T	T	T	0	C	G	C	T	T	G	T	T	T	C	T	A	C	T	T	T	C	T	G	T	G	T	A	T	T	G	G	G	T	C	C	G	G	A	A	G	C	C	T	T
Labrador_Retriever	55	A	C	T	T	C	C	C	0	T	G	C	A	C	G	C	T	G	C	T	A	A	G	C	T	C	T	A	C	A	C	A	T	T	G	G	A	T	C	C	A	A	G	A	A	C	A	C	T
Labrador_Retriever	55	C	C	T	T	T	T	T	0	T	G	C	T	T	G	C	T	T	T	T	A	A	T	T	T	C	T	G	T	A	T	A	T	T	G	G	A	T	C	C	G	A	G	A	A	C	A	C	T
Labrador_Retriever	56	A	C	T	T	T	C	C	0	T	A	T	A	T	G	C	A	G	C	C	A	A	G	C	T	C	T	A	T	A	T	A	T	T	A	G	A	C	C	C	G	A	A	A	A	C	A	T	T
Labrador_Retriever	56	A	C	T	T	T	T	T	0	T	G	T	A	T	G	T	A	T	T	C	A	A	T	C	T	T	T	A	T	A	T	A	T	T	A	G	A	T	C	C	G	A	A	A	G	T	A	T	T
Labrador_Retriever	57	C	C	T	C	C	C	T	0	T	A	C	A	C	G	C	A	G	C	T	A	A	G	C	T	C	C	G	C	A	C	A	T	T	A	A	A	T	C	C	A	A	G	A	A	C	A	C	T
Labrador_Retriever	57	C	C	T	T	C	C	T	0	T	G	C	T	C	G	T	T	G	T	T	A	C	T	C	T	C	T	G	C	A	C	A	T	T	G	G	A	T	T	C	G	G	G	A	G	C	A	T	T
Labrador_Retriever	58	A	C	C	C	C	C	C	0	C	A	C	A	C	G	C	A	G	C	T	A	A	G	C	C	C	T	A	C	A	C	A	C	C	A	G	A	C	C	C	A	A	A	A	G	C	A	C	T
Labrador_Retriever	58	A	T	T	C	T	C	T	0	T	G	C	A	C	G	C	A	T	C	T	A	C	T	C	T	T	T	A	C	A	T	A	T	T	A	G	A	T	C	C	A	A	G	A	G	C	C	T	T
Labrador_Retriever	59	A	C	C	C	T	C	C	0	T	A	C	A	C	G	C	T	G	T	T	A	A	G	C	C	C	C	G	C	A	C	G	T	T	A	G	A	T	C	C	A	G	G	A	G	C	A	C	T
Labrador_Retriever	59	C	C	T	T	T	T	T	0	T	G	T	T	T	T	T	T	G	T	T	A	C	G	C	T	T	T	G	C	A	T	G	T	T	G	G	A	T	C	C	G	G	G	A	G	T	A	T	T
Labrador_Retriever	60	C	C	T	T	C	C	C	0	C	A	C	T	C	G	C	T	G	C	T	A	A	G	C	C	C	T	A	C	A	C	A	C	T	A	G	A	C	T	C	A	G	G	A	A	C	A	C	T
Labrador_Retriever	60	C	C	T	T	T	C	T	0	C	G	T	T	T	T	T	T	G	C	T	A	A	G	C	C	T	T	G	C	A	C	A	T	T	A	G	A	C	T	C	G	G	G	A	A	T	A	T	T
Labrador_Retriever	61	A	C	C	C	C	T	C	0	C	A	C	A	C	G	C	A	G	C	T	A	A	G	C	T	C	C	A	C	A	C	A	C	C	A	G	A	T	C	C	A	A	G	A	A	C	A	C	C
Labrador_Retriever	61	C	T	C	C	T	T	T	0	C	G	C	T	C	G	C	T	G	T	T	A	C	T	C	T	T	C	A	C	A	C	A	C	T	G	G	A	T	C	C	A	G	G	A	G	C	C	T	T
Labrador_Retriever	62	A	C	C	T	T	T	C	0	T	A	C	A	C	G	C	T	G	C	T	A	C	G	C	C	C	T	A	C	A	C	A	C	T	A	G	A	T	C	C	A	A	A	A	A	C	A	C	C
Labrador_Retriever	62	A	T	T	T	T	T	T	0	T	A	C	T	T	G	T	T	T	C	T	A	C	G	T	T	T	T	G	T	G	T	G	T	T	G	G	A	T	C	C	A	A	G	C	G	C	A	C	T
Labrador_Retriever	63	A	C	T	C	T	C	C	0	C	A	C	A	T	G	C	T	G	C	T	A	A	T	C	T	C	T	0	C	A	C	G	C	T	G	G	A	T	C	A	A	G	G	A	A	C	A	T	T
Labrador_Retriever	63	A	T	T	T	T	T	T	0	C	A	C	A	T	T	T	T	G	T	T	G	C	T	C	T	T	T	0	T	G	T	G	T	T	G	G	G	T	C	C	A	G	G	A	A	T	A	T	T
Labrador_Retriever	64	A	C	C	C	C	C	C	0	C	A	C	A	T	G	C	T	T	C	T	A	C	G	C	C	T	T	A	C	A	C	G	C	T	G	G	A	C	C	C	A	G	A	A	A	C	A	C	T
Labrador_Retriever	64	C	T	T	C	T	C	C	0	C	G	T	T	T	G	T	T	T	T	T	A	C	T	C	C	T	T	G	C	G	T	G	C	T	G	G	A	T	T	C	A	G	A	A	A	T	A	C	T
Labrador_Retriever	65	A	C	C	C	T	C	C	0	T	G	C	T	T	G	C	A	T	C	T	A	C	G	C	C	T	C	A	C	A	C	A	C	T	G	A	A	C	C	C	A	A	G	A	A	C	A	C	T
Labrador_Retriever	65	C	T	T	T	T	C	T	0	T	G	C	T	T	G	T	T	T	T	T	A	C	G	C	T	T	T	G	C	G	T	A	T	T	G	G	A	T	C	C	G	G	G	A	G	T	C	T	T
Labrador_Retriever	66	A	T	C	T	T	C	C	0	C	A	T	A	C	G	C	T	G	C	C	A	C	G	C	C	T	C	A	C	A	C	G	C	T	G	G	A	C	C	C	A	A	A	A	A	T	A	C	T
Labrador_Retriever	66	A	T	C	T	T	T	T	0	C	G	T	T	T	T	T	T	G	C	C	A	C	T	C	T	T	T	A	C	G	C	G	T	T	G	G	A	T	T	C	A	G	A	A	A	T	A	C	T
Labrador_Retriever	67	C	C	T	T	T	C	T	0	C	A	C	T	C	G	T	T	T	C	T	A	A	G	C	C	C	C	A	C	A	C	A	T	C	A	G	A	T	C	A	A	A	A	A	A	C	A	T	T
Labrador_Retriever	67	C	C	T	T	T	T	T	0	T	G	C	T	C	T	T	T	T	C	T	A	C	G	C	T	T	T	G	C	G	C	G	T	T	G	G	A	T	C	C	A	G	G	A	A	C	C	T	T
Labrador_Retriever	68	A	C	C	T	C	C	C	0	C	A	C	A	C	G	C	T	G	C	T	A	C	G	C	C	C	C	A	C	A	C	A	C	C	G	A	A	C	C	C	G	A	G	A	A	C	A	C	C
Labrador_Retriever	68	C	T	T	T	C	T	T	0	C	G	T	A	C	G	T	T	G	T	T	G	C	T	T	T	T	C	A	C	A	T	A	C	T	G	G	G	C	C	C	G	G	G	A	G	C	C	C	C
Labrador_Retriever	69	A	C	T	T	T	C	C	0	C	A	C	A	C	G	T	A	G	C	T	A	A	T	T	T	T	T	A	C	A	T	G	C	T	G	A	A	T	C	C	A	A	G	A	A	C	A	T	T
Labrador_Retriever	69	C	T	T	T	T	C	C	0	C	A	C	A	T	T	T	T	G	T	T	A	C	T	T	T	T	T	G	C	G	T	G	T	T	G	A	A	T	C	C	A	G	G	A	G	C	A	T	T
Labrador_Retriever	70	A	C	C	T	C	C	C	0	T	A	C	T	C	G	T	A	G	T	T	A	A	G	C	C	C	C	G	C	G	C	A	C	C	A	G	A	C	C	C	G	A	G	A	A	T	A	C	C
Labrador_Retriever	70	C	C	T	T	T	T	T	0	T	G	T	T	T	G	T	A	G	T	T	A	C	G	C	T	C	C	G	C	G	C	A	T	T	G	G	A	T	C	C	G	A	G	A	A	T	A	T	C
Labrador_Retriever	71	A	C	C	C	C	C	C	0	T	G	C	A	C	G	C	A	T	C	C	A	C	G	C	T	C	T	A	T	A	C	A	C	T	G	G	A	C	C	C	A	G	G	A	A	C	A	C	C
Labrador_Retriever	71	A	T	T	T	T	T	T	0	T	G	C	T	T	G	T	T	T	C	C	A	C	G	C	T	T	T	A	T	A	C	A	C	T	G	G	G	C	T	C	G	G	G	A	A	T	C	C	T
Labrador_Retriever	72	C	C	C	C	C	C	C	0	C	A	C	T	C	G	C	A	G	T	C	A	A	T	C	C	C	T	G	C	A	C	G	T	T	A	G	A	T	C	A	A	G	A	A	A	T	A	T	T
Labrador_Retriever	72	C	C	T	T	T	T	T	0	C	G	C	T	C	G	T	A	T	T	C	A	A	T	C	T	T	T	G	C	A	T	G	T	T	A	G	A	T	C	C	A	G	G	A	A	T	A	T	T
Labrador_Retriever	73	A	T	C	C	T	C	T	0	T	A	C	A	C	G	C	T	G	C	T	A	A	G	C	T	T	C	0	C	A	C	A	T	T	G	G	A	C	C	A	A	A	A	A	A	C	A	C	C
Labrador_Retriever	73	A	T	C	C	T	T	T	0	T	A	C	A	T	T	C	T	G	T	T	A	C	T	C	T	T	T	0	C	G	C	A	T	T	G	G	G	C	C	C	G	G	A	A	A	T	A	C	T
Labrador_Retriever	74	C	C	T	C	T	C	C	0	T	A	C	A	T	G	C	T	G	C	C	A	A	G	C	C	C	T	A	C	A	C	A	T	T	G	A	A	C	C	C	A	A	A	A	A	C	A	C	C
Labrador_Retriever	74	C	C	T	T	T	C	C	0	T	A	T	A	T	G	T	T	G	T	T	A	C	G	C	C	C	T	A	C	G	T	A	T	T	G	G	G	T	C	C	G	A	G	A	G	T	A	T	T
Labrador_Retriever	75	A	C	C	C	T	T	T	0	C	A	C	A	C	G	C	T	G	C	T	A	A	G	C	T	C	T	0	C	A	C	A	C	C	A	G	A	T	C	C	A	G	G	A	A	C	A	T	T
Labrador_Retriever	75	A	C	T	T	T	T	T	0	C	G	T	A	C	G	T	T	G	T	T	A	C	T	C	T	T	T	0	C	G	C	G	T	T	G	G	A	T	T	C	A	G	G	A	G	T	C	T	T
Labrador_Retriever	76	A	C	C	T	C	C	C	0	C	G	C	A	C	G	C	A	G	C	T	A	A	T	C	T	C	T	A	C	A	C	A	C	T	A	A	A	C	C	C	A	A	A	A	A	C	A	T	T
Labrador_Retriever	76	C	T	T	T	T	T	T	0	C	G	T	T	C	G	T	T	T	C	T	A	C	T	C	T	T	T	A	C	A	C	A	T	T	G	G	A	C	C	C	G	G	A	A	G	C	A	T	T
Labrador_Retriever	77	A	C	C	T	C	C	T	0	C	A	C	A	C	G	T	A	G	C	C	A	A	G	C	C	C	C	0	C	A	C	A	C	C	A	G	A	C	C	A	A	A	G	A	A	C	A	T	C
Labrador_Retriever	77	C	C	T	T	T	T	T	0	C	G	C	A	T	T	T	T	G	T	T	A	C	T	C	T	C	C	0	T	A	C	A	T	T	G	G	G	T	C	C	A	G	G	A	G	C	C	T	T
Labrador_Retriever	78	A	C	C	C	T	C	C	0	C	G	C	A	C	G	T	T	G	T	C	A	C	G	C	C	C	C	A	C	A	C	A	T	C	A	G	A	C	C	C	A	A	A	A	A	C	A	C	C
Labrador_Retriever	78	C	T	T	C	T	T	T	0	T	G	T	T	C	G	T	T	T	T	T	A	C	G	C	T	C	T	A	C	G	T	G	T	T	G	G	G	C	C	C	A	G	A	A	G	T	A	C	T
Labrador_Retriever	79	A	C	T	C	C	C	C	0	C	G	C	A	T	G	C	T	G	C	T	A	A	G	C	C	C	C	A	C	A	T	G	C	T	G	G	A	C	C	C	A	A	A	A	A	T	A	C	T
Labrador_Retriever	79	C	T	T	T	T	C	T	0	T	G	T	A	T	T	T	T	T	C	T	A	C	G	C	T	C	T	A	C	G	T	G	T	T	G	G	A	T	C	C	G	G	G	A	G	T	A	T	T
Labrador_Retriever	80	A	C	C	T	T	C	C	0	C	A	C	A	C	G	C	T	G	C	T	A	A	G	C	C	C	C	0	C	A	C	A	T	C	G	G	A	C	C	C	A	A	A	A	G	C	A	C	C
Labrador_Retriever	80	C	T	T	T	T	C	C	0	C	A	C	T	T	G	T	T	T	T	T	A	C	G	C	T	T	T	0	T	A	C	A	T	T	G	G	A	T	T	C	A	G	A	C	G	C	A	T	T
Labrador_Retriever	81	A	T	T	C	T	C	C	0	C	A	C	T	C	G	C	A	G	C	C	A	A	G	C	T	C	T	A	C	A	T	A	T	C	A	A	A	C	C	A	A	G	G	A	A	C	A	C	C
Labrador_Retriever	81	C	T	T	C	T	T	T	0	C	G	C	T	C	G	T	T	T	C	T	A	C	T	C	T	T	T	A	C	A	T	G	T	T	A	G	A	T	C	C	G	G	G	A	G	T	A	T	T
Labrador_Retriever	82	C	T	C	C	C	C	C	0	T	A	C	A	C	G	C	A	G	C	T	A	A	G	T	C	C	T	A	C	A	C	A	C	T	A	G	A	C	C	A	A	A	A	A	A	C	A	C	C
Labrador_Retriever	82	C	T	T	T	T	T	T	0	T	A	C	A	T	G	T	T	T	T	T	A	C	T	T	T	T	T	G	T	A	T	A	T	T	A	G	G	T	C	C	A	G	A	A	G	C	A	C	T
Labrador_Retriever	83	C	C	T	C	T	T	T	0	T	A	C	A	C	G	T	A	G	C	C	A	A	G	C	T	T	C	A	C	A	C	A	C	T	G	G	A	C	C	C	A	A	A	A	A	C	A	C	C
Labrador_Retriever	83	C	C	T	C	T	T	T	0	T	G	C	T	T	G	T	T	G	T	T	A	C	T	C	T	T	T	G	C	G	T	A	C	T	G	G	A	T	C	C	G	G	A	A	A	T	A	T	T
Labrador_Retriever	84	A	T	C	T	C	C	T	0	T	A	C	A	C	G	T	A	G	T	T	A	A	G	C	C	C	T	A	C	A	C	A	C	C	A	A	A	C	C	A	A	A	A	A	G	C	A	C	T
Labrador_Retriever	84	C	T	T	T	T	T	T	0	T	A	C	A	C	G	T	T	G	T	T	A	A	T	C	T	T	T	A	T	A	T	A	T	T	G	G	A	T	C	C	G	G	A	A	G	T	A	C	T
Labrador_Retriever	85	A	C	T	C	T	T	T	0	C	G	C	A	C	G	C	T	G	C	C	A	C	G	C	T	C	T	A	C	A	C	A	T	C	A	A	A	C	C	C	A	G	G	A	A	C	A	C	C
Labrador_Retriever	85	C	T	T	C	T	T	T	0	C	G	T	T	T	T	T	T	T	T	C	A	C	T	T	T	C	T	A	C	G	T	A	T	T	G	G	G	T	C	C	A	G	G	C	G	C	C	T	T
Labrador_Retriever	86	C	C	C	C	C	C	T	0	C	G	C	A	C	G	C	A	G	C	T	A	A	G	C	C	C	T	A	C	A	C	G	T	T	A	A	A	C	C	A	A	A	A	A	A	C	A	T	T
Labrador_Retriever	86	C	T	C	T	T	T	T	0	C	G	T	T	C	G	C	T	G	T	T	A	C	G	T	T	T	T	A	T	A	C	G	T	T	G	G	G	C	C	C	G	G	A	A	A	C	A	T	T
Labrador_Retriever	87	A	C	T	C	C	C	C	0	C	A	C	A	T	G	C	A	G	C	C	A	A	T	C	C	C	T	A	C	A	C	A	T	T	G	G	A	C	C	C	G	G	A	A	A	T	A	C	T
Labrador_Retriever	87	C	T	T	T	T	T	C	0	T	G	C	T	T	G	T	T	G	T	T	A	A	T	C	T	T	T	G	C	G	T	G	T	T	G	G	A	T	C	C	G	G	G	C	G	T	A	C	T
Labrador_Retriever	88	A	C	C	T	T	C	C	0	T	A	C	A	T	G	C	T	G	T	T	A	A	G	C	C	C	T	A	C	A	C	A	T	T	A	A	A	C	C	A	G	A	G	A	A	C	A	C	C
Labrador_Retriever	88	C	T	T	T	T	C	T	0	T	A	C	A	T	G	T	T	G	T	T	A	A	T	C	T	C	T	G	T	A	C	A	T	T	G	G	A	T	C	C	G	G	G	A	A	T	C	T	T
Labrador_Retriever	89	A	C	T	C	C	C	C	0	C	A	C	T	C	G	C	T	G	T	T	A	A	T	C	C	C	C	A	C	G	C	A	T	T	A	G	A	T	C	C	A	A	A	A	A	T	A	C	T
Labrador_Retriever	89	C	T	T	T	C	C	T	0	T	G	C	T	C	G	T	T	G	T	T	A	C	T	C	T	T	C	G	C	G	C	G	T	T	G	G	A	T	C	C	A	G	A	C	A	T	A	T	T
Labrador_Retriever	90	A	T	T	T	T	C	T	0	C	G	C	A	C	G	C	T	G	C	T	A	A	G	C	C	T	T	A	C	A	C	A	C	C	G	G	A	C	C	C	A	G	G	A	G	C	A	C	T
Labrador_Retriever	90	C	T	T	T	T	T	T	0	C	G	T	T	T	T	T	T	G	T	T	A	A	T	C	T	T	T	A	C	G	T	A	T	T	G	G	A	T	C	C	G	G	G	A	G	C	A	T	T
Labrador_Retriever	91	A	T	C	C	C	T	T	0	C	A	C	T	C	G	C	A	G	C	T	A	A	G	C	C	C	C	A	C	A	C	A	C	T	A	A	A	C	C	A	A	G	A	A	G	C	A	C	C
Labrador_Retriever	91	A	T	T	T	T	T	T	0	C	G	C	T	C	G	C	A	T	T	T	A	A	T	C	T	T	T	A	C	A	T	G	T	T	A	G	A	T	C	C	A	G	A	A	G	C	A	C	C
Labrador_Retriever	92	C	C	T	T	C	C	T	0	C	A	C	A	C	G	C	T	G	C	T	A	A	T	C	T	C	T	A	C	A	C	A	T	T	G	A	A	C	T	C	A	A	G	A	G	C	A	C	C
Labrador_Retriever	92	C	C	T	T	C	C	T	0	T	G	C	T	T	G	T	T	G	C	T	A	A	T	C	T	C	T	G	C	A	C	A	T	T	G	G	G	C	T	C	A	G	G	A	G	C	A	T	T
Labrador_Retriever	93	A	C	C	C	C	C	T	0	T	A	C	A	C	G	T	T	G	C	T	A	A	G	C	T	C	T	G	C	A	C	A	C	T	G	A	A	C	C	C	G	A	G	A	A	C	A	C	C
Labrador_Retriever	93	C	C	T	C	T	T	T	0	T	A	T	A	T	T	T	T	T	C	T	A	C	G	C	T	C	T	G	C	A	T	A	T	T	G	G	G	C	C	C	G	G	G	A	G	T	A	T	T
Labrador_Retriever	94	C	T	T	T	T	C	C	0	T	A	T	A	C	G	C	A	G	C	C	A	A	T	C	T	C	T	A	C	A	C	A	C	C	A	A	A	C	C	A	A	A	A	A	A	C	A	C	T
Labrador_Retriever	94	C	T	T	T	T	C	C	0	T	G	T	A	T	T	T	T	G	T	T	A	A	T	C	T	T	T	G	C	A	T	G	T	T	G	G	A	T	C	C	G	G	A	A	G	T	A	T	T
Labrador_Retriever	95	A	C	C	T	T	C	C	0	C	A	C	A	C	G	C	T	G	C	C	A	C	T	C	C	C	T	A	T	A	C	A	C	T	G	G	A	C	C	C	G	G	A	A	A	C	A	T	C
Labrador_Retriever	95	A	C	T	T	T	C	C	0	T	G	T	A	C	G	T	T	T	C	T	A	C	T	C	T	T	T	G	T	A	T	G	T	T	G	G	G	T	T	C	G	G	G	A	A	C	C	T	C
Labrador_Retriever	96	C	C	T	T	C	C	C	0	C	A	C	A	C	G	C	A	G	C	C	A	A	T	C	C	C	T	A	C	A	C	A	T	C	A	G	A	C	C	C	G	A	G	A	G	T	A	C	T
Labrador_Retriever	96	C	T	T	T	T	T	T	0	C	G	C	T	C	G	T	T	T	T	C	G	A	T	T	C	T	T	G	T	A	C	A	T	T	G	G	A	T	T	C	G	G	G	A	G	T	A	C	T
Labrador_Retriever	97	A	C	T	T	C	C	T	0	C	A	C	A	C	G	C	A	G	C	C	A	A	G	C	T	C	C	A	C	A	C	A	T	C	G	G	A	T	C	C	A	A	G	A	A	T	A	C	T
Labrador_Retriever	97	C	T	T	T	C	T	T	0	T	A	C	T	C	G	T	A	T	T	T	A	C	G	C	T	T	T	G	T	A	C	G	T	C	G	G	A	T	C	C	A	G	G	A	G	T	A	C	T
Labrador_Retriever	98	C	C	C	T	C	C	T	0	C	G	C	A	C	G	T	A	G	T	T	A	A	G	C	T	T	C	A	C	A	C	A	T	C	G	G	A	C	C	A	G	G	A	A	A	C	A	C	T
Labrador_Retriever	98	C	C	T	T	C	C	T	0	C	G	T	T	T	G	T	T	G	T	T	A	A	T	C	T	T	T	G	C	G	C	A	T	T	G	G	G	C	C	C	G	G	A	A	G	T	A	T	T
Labrador_Retriever	99	C	C	C	C	C	C	T	A	T	G	C	A	C	G	C	A	G	T	T	A	A	G	C	T	C	T	A	C	A	C	A	C	T	G	G	G	C	C	A	A	A	G	A	G	C	A	C	T
Labrador_Retriever	99	C	T	C	C	T	T	T	A	T	G	C	T	C	G	T	A	G	T	T	A	A	T	C	T	T	T	G	C	G	C	A	T	T	G	G	G	T	C	C	G	G	G	A	G	T	A	C	T
Labrador_Retriever	100	A	C	C	C	T	C	C	A	C	A	C	T	C	G	T	A	G	C	T	A	A	G	C	C	C	T	G	C	A	C	A	C	T	G	A	A	T	C	A	G	G	A	A	G	C	A	C	T
Labrador_Retriever	100	C	T	T	T	T	T	T	A	T	G	T	T	C	G	T	T	G	T	T	A	A	T	C	T	T	T	G	C	A	T	A	T	T	G	G	G	T	T	C	G	G	G	A	G	C	A	T	T
Labrador_Retriever	101	A	C	C	T	T	T	T	A	C	A	C	A	C	G	C	A	G	T	C	A	A	T	C	T	T	C	G	C	A	C	A	T	C	A	A	A	C	C	A	G	G	G	A	A	C	A	C	C
Labrador_Retriever	101	C	C	T	T	T	T	T	A	C	G	C	A	C	G	T	A	G	T	C	A	A	T	C	T	T	T	G	C	A	C	A	T	T	A	G	G	T	C	C	G	G	G	A	G	T	A	C	T
Labrador_Retriever	102	A	C	C	C	C	C	T	A	T	G	C	A	C	G	C	A	G	C	T	A	A	T	C	C	T	C	A	C	G	T	A	C	T	A	A	A	C	C	C	A	G	G	A	A	C	A	C	C
Labrador_Retriever	102	C	C	C	C	C	T	T	A	T	G	C	T	C	G	T	T	T	T	T	A	C	T	C	T	T	C	G	C	G	T	A	T	T	A	G	A	T	T	C	G	G	G	A	G	C	A	C	T
Labrador_Retriever	103	C	C	T	T	C	C	C	A	T	A	C	A	C	G	C	A	G	C	T	A	A	T	C	C	C	C	G	C	A	C	A	T	T	A	G	A	C	C	C	G	G	G	A	A	C	A	C	C
Labrador_Retriever	103	C	C	T	T	T	C	C	A	T	G	C	A	C	G	T	T	T	T	T	A	A	T	C	T	T	C	G	T	A	C	A	T	T	G	G	G	T	C	C	G	G	G	A	A	T	A	C	T
Labrador_Retriever	104	C	C	C	T	C	C	T	A	C	A	C	A	C	G	T	A	G	C	T	A	A	G	C	C	C	T	A	C	A	C	G	T	T	A	G	A	T	C	A	A	A	G	A	G	C	A	C	C
Labrador_Retriever	104	C	C	T	T	C	T	T	A	T	A	C	A	C	G	T	T	G	T	T	A	A	G	C	T	T	T	G	C	A	C	G	T	T	G	G	G	T	C	C	A	G	G	A	G	C	A	T	T
Labrador_Retriever	105	C	C	T	T	C	T	T	A	T	G	C	A	C	G	T	A	G	T	T	A	A	T	C	C	C	T	A	T	A	C	A	T	T	A	G	A	T	C	C	A	G	G	A	G	C	A	C	C
Labrador_Retriever	105	C	T	T	T	T	T	T	A	T	G	C	A	C	G	T	A	G	T	T	A	C	T	C	T	T	T	G	T	A	C	A	T	T	A	G	A	T	C	C	A	G	G	A	G	T	A	T	C
Labrador_Retriever	106	A	C	T	T	C	C	T	A	C	A	C	T	C	G	C	A	G	C	T	A	A	T	C	T	C	C	A	C	A	T	A	C	T	A	G	A	C	C	C	A	A	A	A	G	C	A	C	C
Labrador_Retriever	106	C	T	T	T	C	C	T	G	C	A	C	T	C	G	T	A	G	T	T	A	C	T	T	T	T	C	G	C	G	T	A	T	T	G	G	G	T	C	C	A	G	G	A	G	C	A	T	T
Labrador_Retriever	107	A	C	C	T	C	C	T	A	T	A	C	A	C	G	C	T	G	C	T	A	A	T	C	T	C	C	A	T	A	C	A	T	T	A	A	A	C	C	A	A	G	A	A	A	C	A	C	C
Labrador_Retriever	107	C	C	C	T	C	T	T	A	T	G	C	T	C	G	C	T	G	T	T	A	A	T	C	T	T	T	G	T	A	C	G	T	T	G	G	G	T	C	C	G	G	G	A	G	C	A	T	T
Labrador_Retriever	108	C	C	C	C	C	C	C	A	C	A	C	A	C	G	C	A	G	C	T	A	A	T	C	T	C	C	A	C	A	C	A	C	T	A	G	A	C	C	C	A	G	G	A	G	C	A	C	C
Labrador_Retriever	108	C	T	T	T	T	C	T	A	C	G	C	A	C	G	T	T	T	T	T	A	A	T	C	T	T	T	G	C	A	C	A	T	T	G	G	G	T	T	C	G	G	G	A	G	C	A	C	T
Labrador_Retriever	109	C	C	T	T	C	C	T	A	T	A	C	T	C	G	C	A	G	T	T	A	A	G	C	T	C	C	A	T	A	C	A	T	T	G	A	A	T	T	C	A	G	A	A	A	C	A	T	T
Labrador_Retriever	109	C	T	T	T	T	C	T	A	T	G	C	T	C	G	T	T	G	T	T	A	A	T	C	T	C	T	G	T	A	C	G	T	T	G	G	G	T	T	C	A	G	G	A	G	C	A	T	T
Labrador_Retriever	110	C	C	T	T	C	T	T	0	C	A	C	A	C	G	C	T	G	T	T	A	A	G	C	C	C	T	A	T	A	C	A	C	T	G	A	A	T	C	C	A	A	G	A	A	C	A	C	T
Labrador_Retriever	110	C	C	T	T	T	T	T	0	C	A	T	T	C	G	T	T	G	T	T	A	C	G	C	T	C	T	G	T	A	T	A	T	T	G	A	A	T	T	C	A	G	G	A	G	C	A	C	T
Labrador_Retriever	111	C	C	T	T	T	T	T	A	C	A	C	A	C	G	T	T	G	T	T	A	A	G	C	T	C	T	A	C	A	C	A	T	T	G	A	A	C	C	C	A	A	A	A	G	C	A	C	T
Labrador_Retriever	111	C	C	T	T	T	T	T	G	C	A	C	T	C	G	T	T	G	T	T	A	C	T	C	T	T	T	G	T	A	C	A	T	T	G	A	A	T	T	C	G	G	A	A	G	C	A	T	T
Labrador_Retriever	112	C	C	C	T	C	C	T	A	T	G	C	T	C	G	C	A	G	C	T	A	A	T	C	C	C	C	G	C	A	C	A	T	T	G	A	A	C	C	C	A	A	G	A	G	C	A	T	T
Labrador_Retriever	112	C	C	T	T	T	C	T	G	T	G	C	T	T	T	T	A	G	T	T	A	A	T	C	T	T	T	G	C	G	T	A	T	T	G	G	G	T	T	C	G	G	G	A	G	C	A	T	T
Labrador_Retriever	113	C	C	T	C	C	C	C	A	C	A	C	A	C	G	T	T	G	C	C	A	A	G	C	T	C	C	G	C	A	C	A	T	C	A	A	A	C	C	C	A	G	A	A	G	C	A	C	C
Labrador_Retriever	113	C	T	T	T	T	C	C	A	T	G	C	T	C	G	T	T	G	T	T	A	A	T	C	T	T	T	G	T	G	C	A	T	T	A	G	A	T	T	C	A	G	G	A	G	C	A	T	C
Labrador_Retriever	114	A	T	T	T	C	C	C	A	C	A	C	A	C	G	T	T	G	T	C	A	A	G	C	T	C	C	A	C	A	C	A	T	C	A	A	A	C	C	C	A	G	A	A	G	C	A	C	C
Labrador_Retriever	114	C	T	T	T	C	C	T	A	T	A	C	T	T	G	T	T	G	T	T	A	C	G	C	T	T	T	G	T	G	C	G	T	T	G	G	G	T	C	C	G	G	G	A	G	C	A	T	C
Labrador_Retriever	115	C	C	T	T	C	C	T	A	C	A	C	A	C	G	C	T	G	C	C	A	A	G	C	C	C	T	A	C	A	C	A	C	T	A	G	A	C	C	A	A	G	A	A	G	C	A	C	T
Labrador_Retriever	115	C	C	T	T	T	T	T	A	T	A	T	A	C	G	T	T	T	T	T	A	A	T	C	T	C	T	A	C	G	T	A	T	T	A	G	A	T	C	C	G	G	G	A	G	T	A	T	T
Labrador_Retriever	116	A	C	T	C	C	T	T	A	T	A	C	T	T	G	T	A	G	C	T	A	A	T	C	T	C	T	A	C	A	C	A	T	T	A	G	A	C	C	C	A	A	G	A	A	C	A	T	C
Labrador_Retriever	116	C	T	T	T	T	T	T	A	T	G	C	T	T	T	T	A	T	T	T	A	A	T	T	T	T	T	G	C	G	T	A	T	T	G	G	A	T	C	C	G	G	G	A	G	C	A	T	C
Labrador_Retriever	117	C	C	T	T	C	C	T	A	T	A	C	A	C	G	C	T	G	T	T	A	A	T	C	T	C	T	A	C	A	C	A	C	C	A	A	A	T	C	C	A	A	G	A	A	T	A	C	T
Labrador_Retriever	117	C	C	T	T	C	T	T	G	T	A	C	A	C	G	T	T	G	T	T	A	A	T	C	T	C	T	G	C	A	C	A	T	T	G	G	A	T	C	C	A	G	G	A	A	T	C	C	T
Labrador_Retriever	118	C	C	T	T	C	C	C	A	T	A	C	A	C	G	C	T	G	T	T	A	A	T	C	C	C	T	A	C	A	C	A	C	T	G	A	A	C	C	A	A	A	G	A	A	T	A	C	T
Labrador_Retriever	118	C	C	T	T	C	T	T	G	T	G	C	T	C	G	C	T	G	T	T	A	A	T	C	T	T	T	G	C	A	C	A	T	T	G	G	A	T	C	C	G	G	G	A	G	T	C	T	T
Labrador_Retriever	119	C	C	C	T	C	C	T	A	T	A	C	A	C	G	C	A	G	C	T	A	A	T	C	C	C	T	A	C	A	C	A	T	T	G	A	A	T	C	C	A	A	A	A	G	C	A	C	C
Labrador_Retriever	119	C	T	T	T	T	T	T	A	T	G	T	A	C	G	C	T	G	T	T	A	A	T	C	T	T	T	A	C	A	C	A	T	T	G	G	A	T	T	C	G	G	A	A	G	C	A	C	C
Labrador_Retriever	120	C	C	T	C	C	T	T	A	C	A	C	A	C	G	C	A	G	C	C	A	A	G	C	T	C	C	G	C	A	C	A	T	C	G	A	A	T	T	C	G	G	G	A	A	C	A	C	C
Labrador_Retriever	120	C	C	T	T	T	T	T	A	C	G	C	T	C	G	T	T	G	T	C	A	A	T	C	T	C	C	G	T	A	T	A	T	T	G	G	A	T	T	C	G	G	G	A	G	C	A	T	T
Labrador_Retriever	121	C	C	C	C	C	T	T	A	C	A	C	A	C	G	C	A	G	T	C	A	A	G	C	T	C	C	A	C	A	C	A	T	C	G	G	A	T	C	C	A	G	G	A	A	C	A	C	T
Labrador_Retriever	121	C	C	T	T	T	T	T	G	C	A	T	T	C	G	C	A	G	T	T	A	C	G	C	T	C	C	G	T	A	T	A	T	C	G	G	A	T	T	C	G	G	G	A	G	T	A	C	T
Labrador_Retriever	122	A	C	T	C	C	C	T	A	C	A	C	A	C	G	C	A	G	C	T	A	A	G	C	C	C	C	A	C	A	C	A	T	C	A	G	A	C	C	C	G	A	A	A	G	C	A	C	C
Labrador_Retriever	122	C	T	T	T	T	T	T	A	T	G	C	T	C	G	T	A	G	T	T	A	A	T	C	C	T	C	G	C	A	T	A	T	T	G	G	A	T	C	C	G	G	G	A	G	C	A	C	T
Labrador_Retriever	123	C	C	C	C	C	C	T	A	C	A	C	A	C	G	C	A	G	T	T	A	A	T	C	T	T	T	G	C	G	C	A	C	T	G	A	A	T	C	C	A	A	A	A	G	C	A	C	T
Labrador_Retriever	123	C	T	C	T	T	T	T	G	T	G	C	T	C	G	T	T	G	T	T	A	C	T	T	T	T	T	G	C	G	T	A	C	T	G	A	A	T	T	C	A	G	A	A	G	T	A	T	T
Labrador_Retriever	124	C	C	C	T	C	C	C	A	C	A	C	A	C	G	C	T	G	C	T	A	A	T	C	C	C	C	A	C	A	C	A	C	T	A	G	A	C	C	C	A	A	G	A	G	C	A	C	T
Labrador_Retriever	124	C	C	T	T	T	C	T	A	C	G	C	T	C	G	T	T	G	T	T	A	C	T	C	C	T	T	G	C	G	T	A	T	T	G	G	G	T	C	C	G	G	G	A	G	C	A	T	T
Labrador_Retriever	125	C	C	T	T	C	C	C	A	C	A	C	A	C	G	C	T	G	T	T	A	A	G	C	T	C	T	A	C	A	C	A	C	T	G	A	A	C	C	C	A	A	A	A	G	C	A	C	T
Labrador_Retriever	125	C	C	T	T	T	T	T	G	C	G	T	T	C	G	T	T	G	T	T	A	C	T	C	T	T	T	G	T	A	T	G	T	T	G	G	G	T	C	C	A	G	A	A	G	C	A	C	T
Labrador_Retriever	126	C	C	C	C	T	C	C	A	T	A	C	A	C	G	C	A	G	T	T	A	A	T	C	C	T	C	A	C	A	C	G	C	T	G	G	G	C	C	C	A	G	G	A	G	C	A	C	T
Labrador_Retriever	126	C	C	C	C	T	T	T	A	T	G	T	T	C	G	T	A	G	T	T	A	A	T	C	T	T	T	G	C	A	T	G	T	T	G	G	G	C	C	C	G	G	G	A	G	C	A	C	T
Labrador_Retriever	127	C	C	C	T	C	C	T	A	C	A	C	A	C	G	T	A	G	T	T	A	A	T	C	T	C	C	A	C	A	C	A	C	T	A	G	A	T	C	C	A	A	A	A	G	C	A	C	C
Labrador_Retriever	127	C	T	T	T	C	C	T	A	C	G	C	T	C	G	T	A	G	T	T	A	A	T	C	T	T	T	G	C	A	C	A	T	T	A	G	A	T	C	C	G	G	G	A	G	C	A	T	T
Labrador_Retriever	128	C	C	C	C	C	C	T	A	T	A	C	A	C	G	C	T	G	T	T	A	A	T	C	T	C	C	A	C	A	C	A	C	C	A	G	A	C	C	C	G	A	G	A	A	C	A	C	C
Labrador_Retriever	128	C	C	C	T	C	T	T	G	T	G	C	A	C	G	C	T	G	T	T	A	A	T	C	T	T	T	G	C	A	C	A	T	T	A	G	A	T	C	C	G	G	G	A	G	T	A	C	T
Labrador_Retriever	129	C	C	C	T	C	C	T	A	C	A	C	A	C	G	C	A	G	T	T	A	A	T	C	C	C	T	A	C	A	C	A	C	T	A	G	A	T	C	A	A	G	G	A	A	C	A	C	C
Labrador_Retriever	129	C	C	C	T	T	T	T	A	C	A	C	T	C	G	T	T	G	T	T	A	A	T	C	T	C	T	G	T	A	C	A	T	T	G	G	G	T	C	C	G	G	G	A	A	T	A	T	T
Labrador_Retriever	130	C	C	C	C	T	C	T	A	C	A	C	A	C	G	C	A	G	C	T	A	A	T	C	C	C	C	A	T	A	C	A	T	T	A	G	A	T	C	A	G	G	G	A	A	C	A	C	C
Labrador_Retriever	130	C	C	C	T	T	T	T	A	C	A	C	T	C	T	T	T	T	T	T	A	A	T	C	C	C	T	G	T	A	C	A	T	T	G	G	G	T	C	C	G	G	G	A	G	C	A	C	T
Labrador_Retriever	131	C	C	C	C	C	C	T	A	C	A	C	A	C	G	C	A	G	C	T	A	A	T	C	C	C	C	A	C	A	C	A	C	T	A	G	A	T	C	A	A	G	G	A	A	C	A	C	C
Labrador_Retriever	131	C	C	C	T	T	T	T	A	C	A	C	T	C	G	T	T	T	T	T	A	A	T	C	T	C	T	A	T	A	C	A	T	T	G	G	G	T	C	C	G	G	G	A	G	C	A	T	C
Labrador_Retriever	132	C	C	T	C	C	T	T	A	T	A	C	A	C	G	C	T	G	T	T	A	A	T	C	C	C	T	A	C	A	C	A	T	T	A	G	A	T	C	C	A	A	A	A	G	C	A	C	T
Labrador_Retriever	132	C	C	T	T	T	T	T	A	T	G	C	T	C	T	C	T	G	T	T	A	A	T	C	T	T	T	G	C	A	C	A	T	T	A	G	A	T	C	C	A	G	A	A	G	T	A	C	T
Labrador_Retriever	133	C	C	T	C	T	C	T	A	C	A	C	A	C	G	C	A	G	C	T	A	A	G	C	C	T	T	A	T	A	C	A	T	C	A	A	A	T	C	C	A	A	A	A	A	C	A	T	C
Labrador_Retriever	133	C	C	T	T	T	T	T	A	C	G	T	T	C	G	T	A	G	T	T	A	A	T	C	C	T	T	A	T	A	C	A	T	T	G	G	A	T	T	C	A	A	A	A	G	T	A	T	T
Labrador_Retriever	134	C	C	C	C	C	C	T	A	T	A	C	A	C	G	C	T	G	T	T	A	A	T	C	T	C	C	A	C	A	C	A	T	T	A	A	A	C	C	A	A	A	A	A	A	C	A	C	T
Labrador_Retriever	134	C	T	T	T	T	T	T	A	T	A	C	T	C	G	C	T	G	T	T	A	A	T	T	T	C	T	G	T	A	C	A	T	T	G	G	G	T	C	C	A	G	A	A	G	T	A	T	T
Labrador_Retriever	135	C	C	T	T	C	T	T	A	C	A	C	A	C	G	C	A	G	T	T	A	A	T	C	C	C	C	A	C	A	C	A	C	T	G	G	A	C	C	C	A	A	G	A	A	C	A	C	T
Labrador_Retriever	135	C	C	T	T	T	T	T	A	C	A	C	A	C	T	T	T	G	T	T	A	A	T	T	T	T	T	G	T	A	T	A	T	T	G	G	A	T	T	C	G	G	G	A	G	C	A	T	T
Labrador_Retriever	136	C	C	T	C	T	C	T	A	T	G	C	A	T	G	T	A	G	C	T	A	A	G	C	C	C	T	A	C	A	C	G	T	T	G	A	A	C	C	C	A	A	G	A	A	C	A	C	T
Labrador_Retriever	136	C	T	T	T	T	T	T	A	T	G	T	T	T	T	T	T	G	C	T	A	C	G	T	T	C	T	A	C	A	T	G	T	T	G	G	G	T	T	C	A	A	G	A	G	C	A	T	T
Labrador_Retriever	137	C	C	C	C	C	T	T	A	C	A	C	A	C	G	T	A	G	C	T	A	A	G	C	C	T	C	A	C	G	C	A	C	T	A	G	A	C	C	C	A	G	G	A	A	C	A	T	C
Labrador_Retriever	137	C	C	C	T	C	T	T	G	T	A	C	A	C	G	T	T	G	T	T	A	C	G	C	T	T	T	G	C	G	T	G	C	T	G	G	G	T	C	C	G	G	G	A	G	C	C	T	T
Labrador_Retriever	138	C	C	T	C	T	C	C	A	C	G	C	A	C	G	C	T	G	T	T	A	C	T	C	T	C	C	A	C	A	C	A	C	T	G	G	G	C	C	C	A	G	G	A	G	C	A	C	C
Labrador_Retriever	138	C	C	T	T	T	T	T	A	C	G	C	A	C	T	C	T	G	T	T	A	C	T	C	T	C	T	G	C	A	C	A	C	T	G	G	G	C	C	C	A	G	G	A	G	C	A	T	C
Labrador_Retriever	139	C	C	C	T	C	C	T	A	C	A	C	A	C	G	T	A	G	C	C	A	A	G	C	T	C	C	A	C	A	C	A	T	C	G	A	A	T	C	C	A	A	A	A	A	C	A	C	T
Labrador_Retriever	139	C	C	T	T	T	T	T	A	T	A	C	T	T	T	T	T	T	T	T	A	C	T	C	T	C	T	A	T	A	C	A	T	T	G	G	A	T	C	C	G	G	G	A	G	C	A	C	T
Labrador_Retriever	140	A	C	T	T	C	C	C	A	T	G	C	A	T	G	T	T	G	C	T	A	C	G	C	C	C	C	A	C	A	C	G	C	C	A	A	A	C	C	A	A	A	G	A	A	C	A	C	C
Labrador_Retriever	140	C	T	T	T	T	T	T	G	T	G	C	T	T	T	T	T	G	T	T	A	C	G	C	T	T	T	A	C	G	T	G	T	C	A	G	A	T	C	C	A	A	G	A	G	T	C	T	T
Labrador_Retriever	141	C	C	C	C	C	C	T	A	C	A	C	A	C	G	C	A	G	T	T	A	A	T	C	C	C	C	G	C	A	C	A	C	T	G	G	G	C	C	C	A	G	A	A	G	C	A	C	T
Labrador_Retriever	141	C	T	T	T	T	C	T	A	C	A	C	A	C	G	C	A	G	T	T	A	A	T	C	T	T	T	G	C	G	T	A	T	T	G	G	G	C	C	C	A	G	A	A	G	C	A	T	T
Labrador_Retriever	142	C	C	C	T	T	T	T	A	C	A	C	A	C	G	T	A	G	C	T	A	A	T	C	C	C	C	A	C	A	C	A	T	T	A	G	A	T	C	A	A	A	G	A	A	C	A	C	C
Labrador_Retriever	142	C	C	T	T	T	T	T	A	C	G	C	A	T	G	T	A	T	T	T	A	A	T	C	C	T	T	G	T	G	C	A	T	T	G	G	G	T	C	C	G	G	G	A	G	T	A	C	T
Labrador_Retriever	143	C	C	T	C	C	T	T	A	T	A	C	A	C	G	T	T	G	T	T	A	A	T	C	C	C	C	A	C	A	T	A	C	T	A	G	A	T	C	C	G	G	A	A	G	C	A	C	T
Labrador_Retriever	143	C	C	T	T	T	T	T	A	T	G	C	T	C	G	T	T	G	T	T	A	A	T	C	T	T	T	A	T	G	T	A	C	T	G	G	G	T	C	C	G	G	G	A	G	C	A	C	T
Labrador_Retriever	144	C	C	C	C	C	C	T	A	T	A	C	A	C	G	C	A	G	C	T	A	A	T	C	C	C	C	A	C	A	C	G	C	T	A	G	A	T	C	C	A	A	A	A	A	C	A	C	T
Labrador_Retriever	144	C	C	T	T	C	C	T	A	T	A	C	A	C	G	C	T	T	C	T	A	A	T	C	T	C	T	A	T	A	C	G	T	T	A	G	A	T	C	C	G	G	A	A	G	T	A	C	T
Labrador_Retriever	145	C	C	C	C	C	C	T	A	T	G	C	A	C	G	C	A	G	C	T	A	C	T	C	C	C	C	G	C	G	C	A	C	T	A	A	A	C	C	C	A	G	G	A	G	C	A	C	C
Labrador_Retriever	145	C	C	T	T	C	T	T	A	T	G	C	T	C	G	T	T	G	T	T	A	C	T	C	T	T	C	G	C	G	T	A	C	T	A	G	A	T	T	C	A	G	G	A	G	C	A	C	T
Labrador_Retriever	146	C	C	C	C	C	C	C	A	C	A	C	A	C	G	C	T	G	T	C	A	A	G	C	C	C	T	A	C	A	C	A	C	T	G	G	G	C	C	C	A	G	G	A	G	C	A	C	C
Labrador_Retriever	146	C	T	T	T	T	C	T	A	T	A	C	A	C	G	C	T	T	T	T	A	A	T	C	T	T	T	G	C	G	C	A	T	T	G	G	G	C	C	C	G	G	G	A	G	C	A	T	T
Labrador_Retriever	147	C	C	C	C	C	C	C	A	T	A	C	A	C	G	C	A	G	T	T	A	A	G	C	T	C	C	G	C	A	C	G	C	C	G	G	A	C	C	C	A	G	G	A	A	C	A	T	T
Labrador_Retriever	147	C	T	T	T	T	T	T	A	T	G	T	T	C	T	C	T	G	T	T	A	A	T	C	T	T	T	G	C	G	C	G	C	T	G	G	G	T	C	C	G	G	G	A	A	C	A	T	T
Labrador_Retriever	148	C	C	T	C	C	C	C	A	C	A	C	A	C	G	C	T	G	C	C	A	A	G	C	C	C	T	A	C	A	T	A	C	T	G	A	A	C	C	A	G	G	G	A	A	C	A	C	T
Labrador_Retriever	148	C	T	T	T	T	T	T	G	C	A	C	A	C	G	C	T	G	T	C	A	A	T	C	T	T	T	G	C	G	T	A	T	T	G	G	G	T	T	C	G	G	G	A	G	C	A	T	T
Labrador_Retriever	149	A	C	C	T	T	C	C	A	C	A	C	A	C	G	C	A	G	C	T	A	A	G	C	C	C	T	A	C	A	C	A	C	T	G	G	A	C	C	A	A	A	A	A	A	C	A	T	T
Labrador_Retriever	149	A	C	T	T	T	T	T	A	C	G	C	T	C	G	T	T	G	T	T	A	A	G	T	T	C	T	A	C	G	C	A	T	T	G	G	G	C	C	C	A	G	A	A	G	T	C	T	T
Labrador_Retriever	150	C	C	T	C	T	C	C	A	C	G	C	T	C	G	T	T	G	C	T	A	A	G	C	C	C	T	A	C	A	C	A	T	T	A	A	A	C	C	A	A	A	A	A	G	T	A	C	C
Labrador_Retriever	150	C	T	T	T	T	T	T	G	T	G	C	T	C	G	T	T	G	T	T	A	A	T	T	C	T	T	A	C	A	C	G	T	T	G	G	A	T	C	C	A	G	A	A	G	T	A	T	T
Labrador_Retriever	151	C	C	T	T	T	C	C	A	C	G	C	T	C	G	C	A	G	C	T	A	A	G	C	C	C	T	A	C	A	T	A	T	C	A	G	A	C	C	C	A	A	A	A	G	T	A	C	T
Labrador_Retriever	151	C	C	T	T	T	C	T	A	T	G	C	T	T	G	T	T	G	T	T	A	A	T	C	T	T	T	A	C	G	T	G	T	T	G	G	A	T	C	C	A	A	G	A	G	T	A	T	T
Labrador_Retriever	152	C	C	T	T	T	C	T	A	C	A	C	A	C	G	C	A	G	C	T	A	A	G	C	T	C	C	A	C	A	C	A	T	T	G	A	A	C	C	C	A	A	G	A	G	T	A	C	C
Labrador_Retriever	152	C	C	T	T	T	C	T	A	C	A	T	A	T	G	T	T	G	T	T	A	A	T	T	T	C	C	G	C	G	C	A	T	T	G	G	A	T	C	C	G	A	G	A	G	T	C	C	T
Labrador_Retriever	153	A	C	T	T	T	C	C	A	C	G	C	T	C	G	C	T	G	T	T	A	A	G	C	C	C	T	A	C	A	C	A	T	T	G	G	A	C	C	C	A	G	A	A	A	T	A	C	C
Labrador_Retriever	153	A	C	T	T	T	T	T	A	T	G	C	T	T	T	T	T	G	T	T	A	C	G	C	T	C	T	A	C	G	C	A	T	T	G	G	G	T	C	C	G	G	G	A	G	T	A	T	T
Labrador_Retriever	154	C	C	C	C	C	C	C	A	T	G	C	A	C	G	C	A	G	T	T	A	A	T	C	T	C	T	A	C	A	C	A	C	T	A	G	A	C	C	C	A	G	A	A	G	C	A	C	C
Labrador_Retriever	154	C	T	T	C	T	T	T	A	T	G	T	T	C	T	C	T	G	T	T	A	A	T	C	T	C	T	G	C	A	C	A	T	T	G	G	G	T	C	C	G	G	A	A	G	C	A	T	T
Labrador_Retriever	155	A	C	T	C	T	C	C	G	C	G	C	A	C	G	T	A	G	C	T	A	A	G	C	T	C	T	A	C	A	C	A	T	T	G	G	A	T	C	C	A	A	A	A	G	T	C	C	T
Labrador_Retriever	155	C	C	T	T	T	T	T	G	C	G	C	T	T	T	T	T	G	T	T	A	C	G	C	T	C	T	A	C	G	C	A	T	T	G	G	A	T	C	C	G	G	A	A	G	T	C	C	T
Labrador_Retriever	156	A	C	C	C	T	C	T	A	T	G	C	T	T	G	T	T	G	C	T	A	A	G	C	T	C	T	A	C	A	C	A	C	T	A	G	A	T	C	C	A	A	A	A	G	T	A	T	T
Labrador_Retriever	156	A	C	T	T	T	C	T	A	T	G	C	T	T	T	T	T	G	T	T	A	A	T	T	T	C	T	A	C	A	C	A	T	T	G	G	A	T	C	C	G	G	G	A	G	T	C	T	T
Labrador_Retriever	157	A	C	T	C	T	T	T	A	T	A	C	A	C	G	T	A	G	C	T	A	A	G	C	T	C	C	A	C	A	C	G	T	T	A	G	A	C	C	C	A	A	A	A	A	T	A	C	C
Labrador_Retriever	157	C	T	T	T	T	T	T	A	T	G	T	T	T	G	T	T	T	T	T	A	C	T	C	T	T	T	A	C	G	T	G	T	T	G	G	A	T	C	C	A	A	G	A	G	T	C	T	T
Labrador_Retriever	158	A	C	T	C	T	C	C	A	C	G	C	A	C	G	C	T	G	C	T	A	A	T	C	C	C	C	A	C	A	C	G	T	T	G	G	A	C	C	A	A	A	G	A	A	C	A	C	T
Labrador_Retriever	158	A	C	T	C	T	T	T	A	T	G	C	T	C	G	T	T	G	C	T	A	C	T	T	T	C	T	A	T	A	C	G	T	T	G	G	G	T	C	C	G	A	G	A	G	T	A	C	T
Labrador_Retriever	159	C	C	C	T	T	C	C	G	T	A	C	A	C	G	T	A	G	C	T	A	A	T	C	T	C	C	A	C	A	C	A	T	T	A	G	A	T	C	A	A	A	G	A	A	C	A	T	T
Labrador_Retriever	159	C	T	C	T	T	T	T	G	T	G	C	A	C	G	T	T	G	C	T	A	C	T	C	T	T	T	A	C	A	C	G	T	T	G	G	G	T	C	C	G	G	G	A	G	C	A	T	T
Labrador_Retriever	160	A	C	C	T	T	C	C	A	T	G	C	A	C	G	C	T	G	C	T	A	C	G	C	C	T	C	A	C	A	C	A	T	T	G	G	G	T	C	A	A	A	G	A	G	C	A	T	T
Labrador_Retriever	160	C	T	T	T	T	T	T	G	T	G	C	T	T	G	T	T	G	T	T	G	C	T	C	T	T	C	A	C	A	C	G	T	T	G	G	G	T	C	C	G	G	G	A	G	T	A	T	T
Labrador_Retriever	161	C	C	T	T	T	C	C	A	C	A	C	A	C	G	C	T	G	T	T	A	A	T	C	C	C	C	A	C	A	C	A	T	T	A	A	A	C	C	C	A	A	G	A	G	C	A	C	T
Labrador_Retriever	161	C	C	T	T	T	T	T	A	C	G	C	T	C	G	C	T	G	T	T	A	A	T	C	C	C	T	G	T	A	C	A	T	T	G	G	A	C	T	C	G	G	G	A	G	T	A	T	T
Labrador_Retriever	162	C	C	T	T	C	C	C	A	C	G	C	A	C	G	C	A	G	T	T	A	A	G	C	T	C	T	A	C	A	C	A	C	T	A	G	A	C	C	A	A	G	A	A	A	T	A	C	T
Labrador_Retriever	162	C	C	T	T	C	T	T	A	T	G	T	T	C	G	T	T	G	T	T	A	C	T	C	T	T	T	G	T	A	T	G	T	T	A	G	A	C	C	C	G	G	G	A	G	T	A	T	T
Labrador_Retriever	163	C	C	C	C	C	T	T	A	C	A	C	A	C	G	C	A	G	T	T	A	A	G	C	C	C	C	A	C	A	C	A	C	T	A	G	A	T	C	C	A	A	A	A	G	C	A	C	T
Labrador_Retriever	163	C	C	T	T	T	T	T	A	T	G	C	T	C	G	T	T	G	T	T	A	A	T	C	T	T	C	G	T	A	T	A	T	T	A	G	A	T	C	C	G	G	G	A	G	C	A	C	T
Labrador_Retriever	164	C	C	T	T	T	T	T	A	T	A	C	A	C	G	C	T	G	T	T	A	A	T	C	C	C	C	A	C	A	C	A	C	T	A	A	A	T	C	C	A	A	A	A	A	C	A	C	C
Labrador_Retriever	164	C	C	T	T	T	T	T	A	T	G	C	T	C	G	C	T	G	T	T	A	A	T	C	T	T	C	G	T	G	T	A	T	T	G	G	A	T	C	C	G	A	G	A	G	C	A	C	T
Labrador_Retriever	165	C	C	C	C	C	C	T	A	C	A	C	A	C	G	C	A	G	T	C	A	A	T	C	C	C	T	G	C	A	C	A	C	T	A	G	A	C	C	C	A	G	G	A	G	C	A	T	C
Labrador_Retriever	165	C	C	C	T	T	T	T	A	C	G	C	T	C	G	T	T	G	T	T	A	A	T	T	T	T	T	G	C	G	C	A	C	T	G	G	A	T	C	C	A	G	G	A	G	C	A	T	T
Labrador_Retriever	166	A	C	C	C	C	C	T	A	C	G	C	A	C	G	C	A	G	T	C	A	A	T	C	T	C	C	G	C	A	C	A	C	T	A	G	A	T	C	C	A	A	G	A	G	C	A	C	C
Labrador_Retriever	166	C	C	C	C	T	T	T	A	C	G	C	T	C	G	T	T	G	T	T	A	A	T	C	T	C	T	G	T	G	T	A	T	T	A	G	A	T	C	C	A	G	G	A	G	C	A	T	T
Labrador_Retriever	167	C	C	C	C	C	C	C	A	T	G	C	T	C	G	C	T	G	T	T	A	A	T	C	C	C	C	A	C	A	C	A	T	C	G	G	A	T	C	C	A	G	G	A	A	C	A	C	T
Labrador_Retriever	167	C	C	T	T	T	C	C	G	T	G	C	T	C	T	T	T	G	T	T	A	A	T	C	T	C	T	G	T	A	C	G	T	T	G	G	G	T	C	C	A	G	G	A	G	T	A	T	T
Labrador_Retriever	168	C	C	C	C	C	C	T	A	C	A	C	A	C	G	T	T	G	C	T	A	A	T	C	C	T	C	G	C	A	C	A	T	T	G	G	G	C	C	A	A	G	G	A	G	C	A	C	C
Labrador_Retriever	168	C	T	T	C	C	C	T	G	T	A	C	T	C	T	T	T	G	T	T	A	A	T	T	T	T	T	G	C	A	T	G	T	T	G	G	G	T	C	C	G	G	G	A	G	T	A	C	T
Labrador_Retriever	169	C	C	C	C	T	C	T	A	C	A	C	A	C	G	T	A	G	T	T	A	A	T	C	C	C	C	A	C	A	C	A	C	T	A	A	A	C	C	C	A	G	G	A	G	C	A	C	C
Labrador_Retriever	169	C	C	C	C	T	T	T	G	T	A	C	A	C	G	T	T	G	T	T	A	A	T	C	C	T	T	A	C	A	C	A	T	T	G	G	A	T	T	C	G	G	G	A	G	C	A	T	T
Labrador_Retriever	170	C	C	C	C	T	C	C	A	0	A	C	A	C	G	T	A	G	C	T	A	A	T	C	C	T	C	G	C	A	C	A	C	T	A	G	A	T	C	C	A	G	A	A	A	C	A	C	T
Labrador_Retriever	170	C	C	T	C	T	T	T	A	0	A	C	T	C	G	T	A	G	C	T	A	A	T	C	T	T	T	G	T	A	C	A	T	T	A	G	A	T	C	C	G	G	A	A	A	C	A	T	T
Labrador_Retriever	171	A	C	C	C	C	C	T	A	T	A	C	T	C	G	C	A	G	C	T	A	A	G	C	T	C	C	G	C	A	C	A	T	C	A	G	A	T	C	C	A	A	A	A	A	C	A	C	C
Labrador_Retriever	171	C	T	T	T	T	T	T	A	T	A	C	T	C	G	T	A	T	T	T	A	A	T	C	T	C	T	G	C	A	T	G	T	T	G	G	A	T	C	C	G	G	G	A	G	T	C	C	T
Labrador_Retriever	172	C	C	T	T	T	T	T	A	T	A	C	A	C	G	C	T	G	T	T	A	A	T	C	C	C	C	A	C	A	C	A	C	T	A	A	A	T	C	C	A	A	A	A	A	C	A	C	C
Labrador_Retriever	172	C	C	T	T	T	T	T	A	T	G	C	T	C	G	C	T	G	T	T	A	A	T	C	T	T	C	G	T	G	T	A	T	T	G	G	A	T	C	C	G	A	G	A	G	C	A	C	T
Labrador_Retriever	173	A	C	T	C	C	C	T	A	C	A	C	A	C	G	T	T	G	C	T	A	A	G	C	T	C	C	A	C	A	C	A	T	T	G	G	A	C	C	C	A	A	A	A	A	C	A	C	C
Labrador_Retriever	173	C	C	T	T	T	C	T	A	C	G	T	T	T	G	T	T	G	T	T	A	A	T	T	T	C	T	A	C	G	C	A	T	T	G	G	A	C	C	C	A	A	G	A	G	T	C	C	T
Labrador_Retriever	174	C	C	C	T	C	C	C	A	T	A	T	A	C	G	C	T	G	T	T	A	A	T	C	T	C	T	A	T	A	C	A	C	T	A	G	A	C	C	A	G	A	G	A	A	C	A	C	T
Labrador_Retriever	174	C	T	C	T	T	C	T	A	T	G	T	T	T	T	T	T	T	T	T	A	C	T	C	T	C	T	G	T	A	T	A	T	T	A	G	A	T	C	C	G	G	G	A	G	T	A	T	T
Labrador_Retriever	175	A	C	T	T	C	C	C	A	C	G	C	A	C	G	C	T	G	T	T	A	C	G	C	C	C	C	A	C	A	C	A	C	T	A	G	A	C	C	C	A	A	A	A	G	C	A	C	T
Labrador_Retriever	175	C	C	T	T	T	T	T	A	T	G	C	T	C	G	C	T	G	T	T	A	C	T	C	C	C	T	G	T	G	T	G	T	T	A	G	A	T	C	C	G	G	G	A	G	T	A	C	T
Labrador_Retriever	176	C	C	C	C	C	C	T	A	C	A	C	A	C	G	C	A	G	T	C	A	A	T	C	C	C	T	G	C	A	C	A	C	T	A	G	A	C	C	C	A	G	G	A	G	C	A	0	C
Labrador_Retriever	176	C	C	C	T	T	T	T	A	C	G	C	T	C	G	T	T	G	T	T	A	A	T	T	T	T	T	G	C	G	C	A	C	T	G	G	A	T	C	C	A	G	G	A	G	C	A	0	T
Labrador_Retriever	177	C	C	C	T	C	C	C	A	T	G	C	T	C	G	T	A	G	C	T	A	A	T	C	T	C	C	A	C	A	C	A	T	C	A	A	A	T	C	C	A	A	G	A	G	C	A	C	C
Labrador_Retriever	177	C	C	T	T	T	T	T	A	T	G	C	T	C	T	T	T	G	T	T	A	A	T	T	T	C	T	G	C	A	T	A	T	T	G	A	G	T	T	C	A	G	G	A	G	C	A	T	T
Labrador_Retriever	178	C	C	T	C	C	T	T	A	C	A	C	A	C	G	C	T	G	T	C	A	A	T	C	T	C	C	A	C	A	C	A	C	C	A	G	A	T	C	C	A	G	G	A	A	C	A	T	T
Labrador_Retriever	178	C	C	T	T	T	T	T	A	C	G	C	T	C	G	C	T	G	T	C	A	A	T	C	T	C	T	G	C	A	C	A	T	T	G	G	G	T	T	C	G	G	G	A	G	T	A	T	T
Labrador_Retriever	179	C	C	C	C	C	C	C	A	T	A	C	A	C	G	C	A	G	T	T	A	A	G	C	C	C	C	A	C	A	C	A	T	T	A	A	A	C	C	C	A	A	G	A	G	C	A	C	C
Labrador_Retriever	179	C	C	T	T	T	T	T	A	T	G	T	T	C	T	T	T	G	T	T	A	A	T	C	T	T	T	G	T	G	C	A	T	T	G	G	A	T	C	C	G	G	G	A	G	C	A	T	C
Labrador_Retriever	180	C	C	C	C	T	C	C	A	C	A	C	A	C	G	C	A	G	T	C	A	A	T	C	T	C	T	G	C	A	C	A	T	T	G	A	A	C	T	C	A	A	A	A	A	C	A	T	C
Labrador_Retriever	180	C	C	T	T	T	T	T	G	C	G	C	T	C	G	T	T	G	T	C	A	A	T	T	T	T	T	G	T	A	C	A	T	T	G	A	A	C	T	C	G	G	A	A	G	C	A	T	T
Labrador_Retriever	181	C	C	C	T	C	C	T	0	C	A	C	A	C	G	C	T	G	C	T	A	A	G	C	T	C	C	A	C	A	C	A	C	T	A	A	A	T	C	A	A	A	G	A	A	C	A	C	C
Labrador_Retriever	181	C	C	T	T	T	T	T	0	C	A	C	A	C	G	C	T	G	T	T	A	A	T	T	T	C	T	G	C	G	T	A	C	T	G	G	A	T	C	C	G	G	G	A	G	T	A	T	T
Labrador_Retriever	182	C	C	C	C	C	C	T	A	T	A	C	A	C	G	C	T	G	C	T	A	A	T	C	T	C	C	G	C	A	C	A	C	T	G	G	A	C	C	C	A	A	G	A	G	C	A	T	T
Labrador_Retriever	182	C	T	T	T	C	T	T	A	T	A	C	T	C	G	T	T	G	T	T	A	A	T	C	T	C	C	G	C	A	T	A	C	T	G	G	G	C	C	C	G	A	G	A	G	C	A	T	T
Labrador_Retriever	183	C	C	C	C	C	C	C	A	T	A	C	T	C	G	C	A	G	C	T	A	A	T	C	T	C	C	G	C	A	C	A	C	T	A	G	A	C	C	C	A	A	G	A	G	C	A	T	T
Labrador_Retriever	183	C	C	C	T	T	T	T	A	T	A	T	T	C	T	T	T	G	T	T	A	A	T	T	T	C	C	G	C	A	T	A	T	T	G	G	G	T	C	C	G	G	G	A	G	C	A	T	T
Labrador_Retriever	184	C	C	T	T	C	C	C	A	T	A	C	A	C	G	C	A	G	C	T	A	A	T	C	C	C	C	A	C	G	C	G	C	T	A	G	A	C	C	A	A	A	A	A	G	C	A	C	T
Labrador_Retriever	184	C	C	T	T	T	T	T	A	T	G	T	T	C	T	T	A	T	T	T	A	C	T	C	T	T	T	A	C	G	C	G	T	T	G	G	G	T	C	C	G	A	A	A	G	T	A	T	T
Labrador_Retriever	185	C	C	T	T	C	C	C	A	T	A	C	A	C	G	C	A	G	C	T	A	A	T	C	C	C	C	A	C	A	C	A	C	C	G	G	A	T	C	A	G	G	G	A	A	C	A	C	C
Labrador_Retriever	185	C	T	T	T	T	T	T	A	T	A	C	T	T	T	C	T	G	C	T	A	C	T	C	T	T	T	G	C	G	C	A	C	C	G	G	A	T	C	C	G	G	G	A	A	T	A	T	T
Labrador_Retriever	186	C	C	C	T	C	C	C	A	C	G	C	A	C	G	C	A	G	C	C	A	A	G	C	C	C	C	A	C	A	C	A	T	C	A	A	A	C	C	A	A	A	G	A	A	C	A	T	C
Labrador_Retriever	186	C	T	T	T	T	T	T	A	C	G	C	T	C	G	C	T	G	T	C	A	A	G	C	T	T	T	G	T	A	C	A	T	T	A	G	G	T	C	C	G	G	G	A	G	T	A	T	T
Labrador_Retriever	187	C	C	T	C	C	C	C	A	C	G	C	T	C	G	T	A	G	C	T	A	A	G	C	C	C	C	A	C	A	C	A	C	T	G	G	G	C	C	C	A	G	A	A	A	C	A	C	C
Labrador_Retriever	187	C	C	T	C	T	T	T	A	C	G	C	T	C	G	T	T	G	T	T	A	A	T	C	T	T	T	A	C	G	C	A	T	T	G	G	G	T	C	C	G	G	A	A	G	T	A	C	T
Labrador_Retriever	188	C	C	C	T	C	C	C	A	C	A	C	A	C	G	C	A	G	C	T	A	A	G	C	T	C	T	A	C	A	C	A	T	C	G	A	A	C	C	A	A	A	G	A	A	C	A	C	T
Labrador_Retriever	188	C	C	C	T	T	T	T	G	C	G	T	T	C	G	T	T	G	T	T	A	A	T	C	T	C	T	G	C	A	T	A	T	T	G	G	A	C	C	C	G	G	G	A	G	T	C	T	T
Labrador_Retriever	189	A	C	C	C	T	C	T	A	C	A	C	T	C	G	C	T	G	C	T	A	A	G	C	C	C	C	A	C	A	C	A	C	T	G	A	A	C	C	C	A	A	A	A	A	C	A	C	C
Labrador_Retriever	189	C	C	T	T	T	T	T	A	C	G	C	T	T	G	C	T	T	C	T	A	C	T	C	T	T	C	G	C	G	T	A	C	T	G	G	A	C	T	C	A	G	A	A	G	T	A	C	T
Labrador_Retriever	190	A	C	T	C	T	C	T	A	T	G	C	T	C	G	T	A	G	C	T	A	A	T	C	T	T	C	A	C	A	C	G	T	C	A	G	A	C	C	C	A	A	G	A	A	C	A	C	C
Labrador_Retriever	190	C	C	T	T	T	C	T	A	T	G	C	T	T	G	T	T	G	T	T	A	A	T	T	T	T	T	A	C	A	T	G	T	T	A	G	A	T	T	C	G	G	G	A	G	C	C	T	T
Labrador_Retriever	191	C	T	T	T	T	C	C	A	C	G	C	A	C	G	C	T	G	C	C	A	A	G	C	T	C	C	A	C	A	C	A	C	C	G	A	A	C	C	C	A	A	A	A	A	C	A	T	C
Labrador_Retriever	191	C	T	T	T	T	C	T	A	T	G	C	T	T	T	T	T	G	T	T	A	A	T	C	T	C	T	A	T	G	C	G	C	T	G	G	A	T	C	C	A	G	G	A	G	C	A	T	T
Labrador_Retriever	192	A	C	T	C	C	C	C	A	C	A	C	T	C	T	T	T	G	T	T	A	A	G	C	T	T	T	A	C	A	C	A	C	C	A	G	A	C	C	C	A	G	0	A	A	C	A	C	T
Labrador_Retriever	192	A	T	T	T	C	T	C	A	C	G	T	T	T	T	T	T	G	T	T	G	C	T	C	T	T	T	G	C	A	T	A	T	C	A	G	A	T	C	C	G	G	0	A	A	C	A	C	T
Labrador_Retriever	193	A	T	T	C	C	C	C	0	C	G	C	A	C	T	T	T	G	T	T	A	A	T	C	T	C	C	A	C	A	C	A	C	C	A	G	A	C	C	C	A	A	A	A	A	C	A	C	C
Labrador_Retriever	193	C	T	T	T	T	T	C	0	T	G	C	T	T	T	T	T	G	T	T	A	A	T	C	T	T	T	A	C	G	C	A	T	C	G	G	A	C	C	C	G	G	G	A	A	C	A	T	T
Labrador_Retriever	194	A	C	T	C	T	C	C	A	C	A	C	A	C	G	C	T	G	C	T	A	A	G	C	T	C	C	A	C	A	C	A	T	C	A	G	A	C	T	C	A	A	A	A	G	C	A	T	T
Labrador_Retriever	194	C	C	T	T	T	C	T	A	T	A	C	T	C	T	T	T	G	C	T	A	C	T	T	T	T	T	A	C	A	C	G	T	C	A	G	A	C	T	C	A	G	G	A	G	T	A	T	T
Labrador_Retriever	195	A	C	T	T	T	T	T	A	T	A	C	T	C	G	C	A	G	C	T	A	A	G	C	T	C	C	A	C	A	C	A	C	T	A	A	A	C	C	C	A	A	A	A	A	C	A	C	T
Labrador_Retriever	195	A	C	T	T	T	T	T	A	T	G	T	T	T	G	T	A	T	C	T	A	C	G	T	T	T	C	G	C	G	T	G	T	T	G	G	A	C	T	C	A	A	G	A	G	T	C	C	T
Labrador_Retriever	196	C	C	T	T	C	C	T	A	C	A	C	A	C	G	C	A	G	C	T	A	A	T	C	T	C	C	A	C	A	C	G	T	T	A	A	A	C	C	A	G	A	G	A	G	C	A	C	C
Labrador_Retriever	196	C	C	T	T	C	T	T	A	C	G	T	A	C	T	T	T	G	T	T	A	A	T	T	T	C	T	A	T	A	T	G	T	T	A	G	G	T	C	C	G	G	G	A	G	T	A	C	T
Labrador_Retriever	197	C	C	C	C	T	C	C	A	C	A	C	A	C	G	C	A	T	C	T	A	A	T	C	C	C	C	A	C	A	C	A	T	T	A	A	A	C	C	C	A	G	G	A	G	C	0	T	C
Labrador_Retriever	197	C	C	T	T	T	T	T	A	C	A	C	T	C	G	C	T	T	T	T	A	A	T	C	C	T	T	G	C	A	C	A	T	T	G	G	A	T	T	C	G	G	G	A	G	C	0	T	T
Labrador_Retriever	198	C	C	T	C	C	C	C	A	C	A	C	A	C	G	C	T	G	T	T	A	A	T	C	C	C	C	A	C	A	C	A	C	T	A	G	A	C	C	C	A	A	A	A	A	C	A	C	C
Labrador_Retriever	198	C	C	T	T	T	T	T	A	T	G	C	T	C	T	T	T	G	T	T	A	A	T	C	C	C	T	G	T	G	C	A	T	T	A	G	A	T	C	C	G	G	A	A	G	C	A	T	C
Labrador_Retriever	199	A	C	T	T	T	C	C	A	C	G	C	T	C	G	C	T	G	C	C	A	A	G	C	C	T	C	A	C	A	C	A	T	T	A	A	A	T	C	C	A	G	G	A	G	C	A	T	T
Labrador_Retriever	199	C	C	T	T	T	T	T	A	T	G	C	T	C	G	T	T	G	T	T	A	C	T	C	C	T	T	A	C	G	T	A	T	T	G	G	A	T	C	C	A	G	G	A	G	T	A	T	T
Labrador_Retriever	200	C	T	C	C	T	C	C	A	T	A	C	A	C	G	T	T	G	C	T	A	A	G	C	T	C	T	A	C	A	C	A	T	T	A	A	A	C	C	A	A	A	G	A	G	C	A	T	T
Labrador_Retriever	200	C	T	T	T	T	T	T	G	T	G	C	T	C	G	T	T	G	C	T	A	C	T	C	T	T	T	A	C	A	C	A	T	T	G	G	G	T	C	A	G	G	G	A	G	T	A	T	T
Labrador_Retriever	201	A	C	C	T	C	C	T	A	C	A	C	T	C	G	C	A	G	T	C	A	A	T	C	T	C	C	A	C	A	C	A	C	T	G	G	A	C	C	C	A	A	G	A	G	C	A	C	C
Labrador_Retriever	201	C	C	T	T	T	T	T	G	C	G	C	T	C	G	T	T	T	T	T	G	C	T	C	T	T	T	G	C	A	T	A	T	T	G	G	G	T	C	C	A	G	G	A	G	C	A	C	C
Labrador_Retriever	202	C	C	C	T	C	C	C	A	T	A	C	A	C	G	C	A	G	T	T	A	A	T	C	C	C	T	G	C	A	C	G	T	C	A	A	A	C	C	C	A	A	A	A	G	C	A	C	C
Labrador_Retriever	202	C	C	T	T	T	C	T	A	T	G	C	A	C	G	C	A	T	T	T	A	C	T	T	T	C	T	G	C	A	C	G	T	T	A	G	A	T	T	C	A	G	A	A	G	C	A	T	T
Labrador_Retriever	203	A	T	T	C	C	C	C	A	C	G	C	A	C	G	C	A	G	C	T	A	A	T	C	T	C	C	G	C	A	C	A	C	T	A	A	A	T	C	C	A	A	A	A	G	C	A	C	C
Labrador_Retriever	203	C	T	T	T	C	C	C	A	C	G	C	A	C	G	C	T	G	C	T	A	A	T	T	T	T	T	G	C	G	T	A	T	T	G	G	A	T	C	C	A	G	A	A	G	C	A	T	T
Labrador_Retriever	204	A	C	T	T	C	C	C	A	C	G	C	T	C	G	T	A	G	C	T	A	A	G	C	T	C	T	A	C	A	C	A	T	T	G	A	A	C	C	C	A	A	A	A	G	T	A	C	T
Labrador_Retriever	204	C	C	T	T	T	T	T	A	C	G	C	T	C	G	T	T	G	T	T	A	C	G	T	T	T	T	A	C	A	T	G	T	T	G	G	G	T	C	C	A	G	G	A	G	T	C	T	T
Labrador_Retriever	205	C	C	C	T	C	C	C	A	T	A	C	A	C	G	C	A	G	T	T	A	C	G	C	C	T	T	A	C	A	C	A	T	T	A	G	A	C	C	C	A	G	G	A	A	C	A	C	T
Labrador_Retriever	205	C	C	C	T	T	C	T	A	T	G	C	T	C	G	C	A	G	T	T	A	C	T	C	T	T	T	A	T	A	C	G	T	T	G	G	A	T	C	C	G	G	G	A	G	C	A	T	T
Labrador_Retriever	206	C	C	C	C	C	C	T	A	C	G	C	A	C	G	C	A	G	C	C	A	A	G	C	T	C	C	G	C	A	C	A	T	T	A	A	A	T	C	A	A	A	A	A	A	C	A	T	T
Labrador_Retriever	206	C	C	C	T	T	T	T	A	C	G	C	T	C	T	T	T	T	T	C	A	A	T	C	T	C	T	G	T	A	T	G	T	T	G	G	G	T	C	C	G	G	G	A	G	T	A	T	T
Labrador_Retriever	207	C	C	T	T	C	C	C	A	C	G	C	T	C	G	C	T	G	T	T	A	A	G	C	C	C	T	A	C	A	C	A	T	T	A	G	A	C	C	C	A	G	G	A	A	C	A	C	C
Labrador_Retriever	207	C	C	T	T	T	T	T	G	C	G	C	T	C	G	T	T	G	T	T	A	A	T	C	T	C	T	G	C	G	C	A	T	T	G	G	G	T	T	C	G	G	G	A	A	C	A	T	T
Labrador_Retriever	208	A	C	C	T	C	C	T	A	T	A	C	A	C	G	T	A	G	C	T	A	C	T	C	C	T	T	A	C	A	C	A	C	T	G	A	A	T	C	A	A	A	G	A	G	C	A	T	T
Labrador_Retriever	208	C	C	T	T	T	T	T	A	T	G	C	T	C	G	T	T	G	T	T	G	C	T	C	T	T	T	G	C	A	C	A	T	T	G	G	G	T	C	C	A	G	G	A	G	T	A	T	T
Labrador_Retriever	209	A	C	C	T	C	C	C	0	T	A	C	A	C	G	C	A	G	C	T	A	A	T	C	C	C	T	A	C	A	C	A	T	T	G	G	A	T	C	C	A	G	G	A	A	C	A	C	T
Labrador_Retriever	209	C	C	T	T	T	T	C	0	T	G	C	T	T	G	T	T	G	T	T	A	C	T	C	C	T	T	G	T	A	C	A	T	T	G	G	A	T	C	C	G	G	G	A	A	T	A	C	T
Labrador_Retriever	210	C	C	T	T	C	C	C	A	C	A	C	A	T	G	T	A	G	C	T	A	A	T	C	T	C	C	A	C	A	C	G	T	T	A	A	A	C	C	C	G	A	G	A	G	C	A	T	C
Labrador_Retriever	210	C	T	T	T	T	C	T	A	C	G	C	A	T	T	T	A	T	C	T	A	A	T	C	T	T	C	G	C	A	C	G	T	T	G	G	G	T	C	C	G	G	G	A	G	C	A	T	C
Labrador_Retriever	211	A	C	T	T	C	C	C	A	T	A	C	T	C	G	C	A	G	C	T	A	A	G	C	C	C	C	A	C	A	C	G	T	C	G	A	A	C	C	C	A	A	G	A	G	C	A	C	T
Labrador_Retriever	211	C	C	T	T	T	T	T	A	T	G	C	T	T	G	T	T	G	T	T	A	C	T	C	C	T	T	A	C	G	T	G	T	T	G	G	A	T	C	C	A	A	G	A	G	T	A	T	T
Labrador_Retriever	212	C	T	C	T	T	C	C	G	T	A	C	A	C	G	T	A	G	C	T	A	A	G	C	T	C	C	A	C	A	C	G	T	T	A	G	A	T	C	C	A	A	A	A	G	C	A	T	T
Labrador_Retriever	212	C	T	C	T	T	T	T	G	T	A	C	A	C	G	T	T	G	C	T	A	A	G	T	T	C	T	A	C	A	C	G	T	T	G	G	A	T	C	C	G	G	G	A	G	T	A	T	T
Labrador_Retriever	213	C	C	T	T	C	C	C	A	T	A	C	A	C	G	C	T	G	C	T	A	A	G	C	T	C	T	A	C	A	C	A	C	T	A	G	G	C	C	A	G	G	A	A	G	C	A	C	T
Labrador_Retriever	213	C	T	T	T	C	C	T	A	T	G	C	T	C	G	C	T	G	T	T	A	C	T	C	T	T	T	G	T	A	T	A	T	T	G	G	G	T	C	C	G	G	A	A	G	T	A	T	T
Labrador_Retriever	214	A	C	T	C	C	T	T	0	C	G	C	T	T	G	T	T	G	C	T	A	C	G	C	T	C	C	A	C	A	C	A	T	T	G	G	A	C	C	A	A	G	A	A	G	C	A	T	T
Labrador_Retriever	214	A	C	T	T	T	T	T	0	T	G	C	T	T	G	T	T	G	C	T	A	C	T	T	T	T	C	A	C	A	T	A	T	T	G	G	G	T	C	C	G	G	G	A	G	T	A	T	T
Labrador_Retriever	215	A	T	C	C	T	C	C	A	C	G	C	A	C	G	T	T	G	T	T	A	A	G	C	T	C	C	A	C	A	C	G	T	C	A	A	A	C	C	C	A	A	A	A	G	T	C	C	C
Labrador_Retriever	215	C	T	T	C	T	C	T	A	T	G	T	A	T	G	T	T	G	T	T	A	C	T	T	T	C	T	G	C	G	T	G	T	T	G	A	A	T	C	C	G	A	G	A	G	T	C	T	T
Labrador_Retriever	216	A	C	T	C	T	C	C	A	T	G	C	A	T	G	C	T	G	C	T	A	A	T	C	C	C	T	A	C	A	C	A	C	C	A	G	A	T	C	C	A	A	G	A	A	T	A	C	T
Labrador_Retriever	216	C	C	T	T	T	C	T	A	T	G	T	T	T	G	T	T	G	T	T	A	A	T	C	T	T	T	A	T	A	C	A	T	T	G	G	A	T	C	C	A	G	G	A	G	T	A	T	T
Labrador_Retriever	217	C	C	C	C	C	C	T	A	C	G	C	A	C	G	C	A	G	T	T	A	A	T	C	T	C	T	A	C	A	C	A	C	T	A	G	A	T	C	A	G	G	G	A	G	C	A	T	C
Labrador_Retriever	217	C	C	C	T	T	T	T	A	T	G	C	A	C	G	T	T	T	T	T	A	C	T	T	T	C	T	G	C	A	C	G	T	T	A	G	G	T	C	C	G	G	G	A	G	C	A	T	T
Labrador_Retriever	218	A	C	C	T	C	C	C	A	C	G	C	A	C	G	C	T	G	C	T	A	A	G	C	T	C	C	A	C	A	C	A	T	T	A	G	A	C	C	C	A	A	A	A	A	C	A	T	T
Labrador_Retriever	218	A	T	T	T	T	C	T	A	T	G	T	T	C	G	T	T	G	T	T	G	C	G	T	T	C	C	A	C	A	T	A	T	T	G	G	A	C	C	C	A	G	A	A	G	T	C	T	T
Labrador_Retriever	219	A	C	C	T	C	C	T	A	T	G	C	A	C	G	C	T	G	C	T	A	A	T	C	T	C	T	A	C	A	C	A	C	T	A	G	A	C	C	A	G	G	G	A	A	C	A	T	T
Labrador_Retriever	219	C	T	T	T	T	T	T	A	T	G	C	T	C	G	C	T	G	T	T	A	A	T	C	T	C	T	G	C	G	T	A	C	T	A	G	A	C	T	C	G	G	G	A	G	C	A	T	T
Labrador_Retriever	220	C	C	T	C	C	C	T	A	C	A	C	A	C	G	C	A	G	C	T	A	A	T	C	T	C	T	A	C	A	C	A	T	T	A	G	A	T	C	C	G	A	A	A	G	C	A	C	T
Labrador_Retriever	220	C	C	T	T	C	C	T	A	C	G	T	T	C	G	T	T	G	T	T	A	A	T	C	T	T	T	G	T	A	C	G	T	T	A	G	A	T	C	C	G	G	G	A	G	C	A	C	T
Labrador_Retriever	221	C	C	C	C	C	T	T	A	C	A	C	A	C	T	C	A	G	T	T	A	A	T	C	T	C	T	A	C	A	C	G	C	T	A	A	A	T	C	C	G	G	G	A	G	C	A	T	C
Labrador_Retriever	221	C	T	C	C	T	T	T	A	C	G	T	T	C	T	C	T	G	T	T	A	A	T	T	T	T	T	G	C	A	C	G	C	T	G	G	A	T	T	C	G	G	G	A	G	C	A	T	C
Labrador_Retriever	222	C	C	T	T	C	C	T	A	T	G	C	A	C	G	C	T	G	T	T	A	A	T	C	T	C	C	A	C	A	C	A	C	C	A	G	A	C	T	C	A	G	G	A	A	C	A	C	T
Labrador_Retriever	222	C	C	T	T	T	T	T	A	T	G	C	T	T	G	T	T	G	T	T	A	A	T	C	T	C	T	G	C	G	T	A	C	T	A	G	A	T	T	C	G	G	G	A	G	C	A	C	T
Labrador_Retriever	223	C	C	T	T	C	C	T	A	T	A	C	A	C	G	T	T	G	T	T	A	A	G	C	T	C	C	A	C	A	C	A	C	T	A	G	A	C	C	A	A	G	G	A	A	C	A	C	T
Labrador_Retriever	223	C	C	T	T	T	T	T	G	T	A	C	T	C	G	T	T	G	T	T	A	A	T	C	T	T	T	G	T	A	T	A	T	T	A	G	A	T	C	C	G	G	G	A	G	C	A	T	T
Labrador_Retriever	224	C	C	C	C	T	C	C	A	T	A	C	A	C	G	C	A	G	T	T	A	A	G	C	C	C	T	A	C	A	C	A	C	C	A	G	A	T	C	C	A	G	A	A	A	C	A	C	C
Labrador_Retriever	224	C	T	T	T	T	C	T	G	T	G	C	T	C	G	C	T	G	T	T	A	A	T	C	T	T	T	A	C	A	C	A	T	T	A	G	A	T	C	C	G	G	A	A	G	T	C	T	T
Labrador_Retriever	225	C	C	T	T	T	C	T	A	T	A	C	A	C	G	C	T	G	C	T	A	A	G	C	C	C	T	A	C	A	C	A	C	T	A	G	A	T	C	C	A	G	A	A	G	C	A	C	C
Labrador_Retriever	225	C	C	T	T	T	C	T	A	T	A	C	T	C	G	C	T	G	T	T	A	A	T	T	C	C	T	A	C	A	C	A	C	T	A	G	A	T	C	C	G	G	G	A	G	C	A	T	C
Labrador_Retriever	226	C	C	C	T	C	C	C	A	C	A	C	T	C	G	T	A	G	C	C	A	A	T	T	T	C	C	G	C	A	C	A	T	T	A	A	A	C	C	A	A	A	A	A	G	C	A	T	T
Labrador_Retriever	226	C	T	T	T	T	C	T	A	T	G	T	T	C	T	T	A	T	C	T	A	A	T	T	T	C	C	G	T	A	C	A	T	T	G	G	G	T	C	C	A	G	G	A	G	C	A	T	T
Labrador_Retriever	227	C	C	C	C	C	C	C	A	T	A	T	T	C	G	T	A	G	T	T	A	A	T	C	C	C	C	G	C	A	C	A	T	C	A	A	A	C	C	C	G	G	G	A	A	C	A	C	T
Labrador_Retriever	227	C	C	T	T	T	T	T	A	T	A	T	T	C	G	T	A	G	T	T	A	A	T	C	C	T	T	G	C	G	T	A	T	T	G	G	G	T	C	C	G	G	G	A	G	C	A	C	T
Labrador_Retriever	228	C	C	C	C	C	C	C	0	C	A	C	T	C	G	T	T	G	C	T	A	A	T	C	T	C	C	A	C	G	C	A	C	C	A	A	A	C	C	C	A	G	A	A	A	C	A	C	C
Labrador_Retriever	228	C	C	C	C	T	C	T	0	T	G	T	T	C	G	T	T	G	T	T	A	A	T	C	T	T	T	G	C	G	T	A	T	T	A	G	G	T	C	C	G	G	G	A	G	C	C	C	T
Labrador_Retriever	229	C	C	C	T	T	C	C	A	C	G	C	A	C	G	T	T	G	T	T	A	A	G	C	C	C	T	A	C	A	C	A	T	T	G	G	A	T	C	C	A	G	G	A	A	C	A	C	T
Labrador_Retriever	229	C	T	T	T	T	T	C	G	C	G	C	T	T	T	T	T	G	T	T	A	A	T	C	C	T	T	A	C	G	C	A	T	T	G	G	G	T	C	C	G	G	G	A	A	T	A	C	T
Labrador_Retriever	230	C	C	C	C	C	C	C	A	T	A	C	A	C	G	C	A	G	T	T	A	A	G	C	T	C	T	A	C	A	C	A	T	T	A	G	A	T	C	C	A	A	G	A	A	C	A	C	C
Labrador_Retriever	230	C	C	T	C	C	C	T	G	T	A	C	T	C	T	T	T	G	T	T	A	A	T	C	T	T	T	G	T	A	T	A	T	T	A	G	A	T	C	C	A	G	G	A	G	C	A	T	T
Labrador_Retriever	231	C	C	T	T	C	C	C	A	C	A	C	A	C	G	T	A	G	T	C	A	A	G	C	T	C	C	G	T	A	C	A	T	C	A	A	A	T	C	C	A	A	G	A	A	C	A	T	C
Labrador_Retriever	231	C	C	T	T	C	T	T	G	C	A	C	A	C	G	T	A	G	T	T	A	C	T	C	T	T	T	G	T	A	T	A	T	T	G	G	A	T	C	C	A	G	G	A	G	C	A	T	T
Labrador_Retriever	232	C	C	C	T	C	T	T	A	T	G	C	T	C	G	T	A	G	T	T	A	A	G	C	C	C	C	G	C	A	C	G	T	C	A	G	A	C	C	A	A	G	G	A	A	C	A	C	C
Labrador_Retriever	232	C	C	T	T	C	T	T	A	T	G	C	T	C	G	T	A	G	T	T	A	A	T	C	T	T	T	G	C	A	C	G	T	T	A	G	A	T	C	C	A	G	G	A	G	C	A	T	C
Labrador_Retriever	233	C	C	T	T	C	C	T	A	C	G	C	A	C	G	T	T	G	C	T	A	A	T	C	T	C	C	G	C	A	C	A	T	T	A	A	A	C	C	C	A	A	G	A	G	C	A	C	C
Labrador_Retriever	233	C	C	T	T	T	T	T	A	C	G	C	A	C	G	T	T	G	T	T	A	C	T	C	T	C	C	G	C	G	C	A	T	T	G	G	A	T	T	C	A	A	G	A	G	T	A	C	C
Labrador_Retriever	234	C	C	C	C	C	C	T	A	T	A	C	A	C	G	C	A	G	C	T	A	A	T	C	T	C	C	A	C	A	C	A	C	T	G	A	A	T	C	A	A	A	G	A	A	C	A	T	C
Labrador_Retriever	234	C	C	T	T	C	C	T	A	T	G	C	T	C	G	T	T	G	T	T	A	A	T	C	T	C	T	A	T	A	C	G	T	T	G	G	G	T	C	C	G	G	G	A	G	T	A	T	T
Labrador_Retriever	235	A	C	C	C	T	C	C	A	C	A	C	A	C	G	C	A	G	C	T	A	A	T	C	T	C	C	G	C	A	T	A	C	C	A	A	A	T	C	A	G	A	A	A	G	C	A	C	C
Labrador_Retriever	235	C	T	C	C	T	T	T	G	T	G	C	A	T	G	C	T	G	T	T	A	A	T	C	T	T	T	G	C	A	T	G	T	T	G	G	G	T	T	C	G	G	G	A	G	T	A	T	T
Labrador_Retriever	236	C	C	T	C	C	C	T	A	C	G	C	A	C	G	C	T	G	T	T	A	A	T	C	C	C	C	A	C	A	C	A	T	C	A	G	A	T	C	C	A	A	G	A	A	C	A	C	T
Labrador_Retriever	236	C	C	T	C	T	T	T	A	C	G	C	T	C	G	T	T	T	T	T	A	C	T	C	T	T	C	G	C	A	T	A	T	T	G	G	A	T	C	C	G	G	G	A	G	C	A	C	T
Labrador_Retriever	237	C	C	C	T	C	C	C	A	C	A	C	A	C	G	T	T	G	T	T	A	A	G	C	T	C	C	A	C	A	C	A	T	T	A	G	G	T	C	A	A	G	A	A	G	C	A	C	C
Labrador_Retriever	237	C	C	T	T	T	C	T	A	T	A	C	A	C	G	T	T	G	T	T	A	A	T	T	T	C	T	G	T	G	T	A	T	T	G	G	G	T	C	A	G	G	G	A	G	C	A	T	T
Labrador_Retriever	238	C	C	C	C	C	C	C	A	C	G	C	A	C	G	C	A	G	C	C	A	A	T	C	C	T	C	G	C	A	C	A	C	T	G	A	G	C	C	A	A	A	G	A	G	0	A	C	C
Labrador_Retriever	238	C	C	T	T	T	C	T	A	C	G	C	T	C	G	T	T	T	T	C	A	A	T	C	C	T	T	G	C	A	T	A	T	T	G	G	G	T	C	C	A	G	G	A	G	0	A	T	T
Labrador_Retriever	239	C	C	T	C	C	C	C	A	C	A	C	A	C	G	T	T	G	C	C	A	A	G	C	C	C	C	A	C	A	C	A	T	C	G	G	A	C	C	C	G	G	G	A	G	C	A	C	C
Labrador_Retriever	239	C	C	T	T	T	T	T	A	C	A	C	A	C	G	T	T	G	T	T	A	A	G	T	T	C	T	G	C	A	C	A	T	T	G	G	G	T	C	C	G	G	G	A	G	T	A	T	T
Labrador_Retriever	240	C	C	C	C	C	C	T	A	C	A	C	A	C	G	C	A	G	C	C	A	A	G	C	C	C	C	A	C	A	C	A	T	T	A	A	A	C	C	C	G	G	A	A	A	C	A	T	T
Labrador_Retriever	240	C	C	T	T	C	T	T	A	C	G	C	T	T	T	T	A	G	C	C	A	C	T	C	T	C	T	A	T	A	C	A	T	T	G	G	A	T	T	C	G	G	A	A	G	C	A	T	T
Labrador_Retriever	241	A	C	T	T	C	C	T	A	C	A	C	T	C	G	C	T	G	C	T	A	A	G	C	T	C	C	A	C	A	C	A	C	T	A	A	A	C	C	C	A	A	A	A	A	C	A	C	C
Labrador_Retriever	241	C	C	T	T	T	T	T	A	C	G	C	T	T	T	C	T	G	T	T	A	C	T	C	T	T	T	A	C	G	T	G	C	T	G	G	A	T	C	C	A	A	G	A	G	T	A	T	C
Labrador_Retriever	242	C	C	C	C	C	C	T	A	C	A	C	A	C	G	C	A	G	C	T	A	A	G	C	C	C	T	A	C	A	C	G	C	T	A	A	A	C	C	C	A	A	A	A	G	C	A	C	C
Labrador_Retriever	242	C	C	T	T	C	T	T	A	T	G	C	T	T	T	T	A	T	C	T	A	C	T	T	T	C	T	G	T	G	C	G	C	T	G	G	A	T	T	C	G	G	A	A	G	T	A	T	T
Labrador_Retriever	243	C	C	T	T	C	C	T	A	C	A	C	A	C	G	T	A	G	T	T	A	A	T	C	C	C	T	A	C	A	C	G	C	T	A	G	A	C	C	A	G	A	A	A	G	C	A	C	C
Labrador_Retriever	243	C	C	T	T	C	T	T	A	T	G	C	T	C	T	T	T	G	T	T	A	A	T	T	T	T	T	A	C	A	C	G	T	T	G	G	G	C	C	C	G	G	G	A	G	T	A	T	T
Labrador_Retriever	244	C	C	T	T	C	C	C	A	C	A	C	A	C	G	C	T	G	C	T	A	A	G	C	C	C	C	A	C	A	C	A	C	T	A	G	A	C	C	A	A	A	A	A	G	C	A	C	C
Labrador_Retriever	244	C	C	T	T	T	T	T	G	C	G	T	A	C	T	T	T	G	T	T	A	C	T	T	T	T	T	A	C	A	T	A	T	T	G	G	G	C	C	C	G	G	A	A	G	T	A	T	T
Labrador_Retriever	245	C	C	T	T	C	C	C	A	C	A	C	A	C	G	C	A	G	C	T	A	A	T	T	T	C	C	A	C	A	C	A	C	C	A	G	A	C	C	A	G	G	G	A	A	T	A	C	C
Labrador_Retriever	245	C	C	T	T	T	T	T	A	C	A	C	T	C	G	T	T	G	C	T	A	A	T	T	T	C	T	A	C	A	T	G	T	T	G	G	G	T	C	A	G	G	G	A	G	T	A	C	T
Labrador_Retriever	246	C	C	C	C	C	C	T	A	T	A	C	A	C	G	C	T	G	T	T	A	A	T	C	C	C	T	A	C	A	C	A	T	T	A	G	A	T	C	A	A	A	G	A	A	C	A	C	C
Labrador_Retriever	246	C	T	T	T	T	T	T	G	T	A	C	T	C	G	T	T	G	T	T	A	A	T	C	T	T	T	G	C	A	C	A	T	T	G	G	G	T	C	C	A	A	G	A	G	T	A	T	C
Labrador_Retriever	247	C	C	C	C	T	C	C	A	C	A	C	A	C	G	C	A	G	T	T	A	A	T	C	C	C	T	A	C	A	C	A	C	T	G	G	A	C	C	A	A	A	G	A	A	C	A	T	T
Labrador_Retriever	247	C	C	T	T	T	C	T	G	T	A	T	T	C	G	T	T	G	T	T	A	A	T	C	T	T	T	G	C	A	C	A	T	T	G	G	G	T	C	C	A	G	G	A	G	T	C	T	T
Labrador_Retriever	248	C	C	C	C	C	C	C	A	T	G	C	A	C	G	C	A	T	C	T	A	A	G	C	C	C	T	A	T	A	T	A	C	C	A	A	A	C	C	A	A	A	A	A	A	C	A	C	T
Labrador_Retriever	248	C	T	C	T	C	C	C	G	T	G	T	A	T	T	T	T	T	T	T	G	C	T	T	C	C	T	G	T	A	T	A	C	C	G	G	A	T	C	C	A	A	A	A	A	C	C	T	T
Labrador_Retriever	249	A	C	C	T	T	C	T	A	C	A	C	A	C	G	C	T	G	C	T	A	A	G	C	T	C	C	A	C	A	C	A	T	T	G	A	A	C	C	A	A	A	A	A	A	C	A	T	T
Labrador_Retriever	249	A	C	T	T	T	T	T	A	T	G	C	T	C	G	T	T	G	T	T	A	C	T	C	T	T	T	A	T	A	T	G	T	T	G	G	G	C	C	C	A	G	G	A	G	T	C	T	T
Labrador_Retriever	250	C	C	C	C	T	C	C	A	C	A	C	A	C	G	C	A	G	T	C	A	A	G	C	C	C	T	A	C	A	C	A	C	T	G	A	A	C	C	A	A	G	A	A	A	C	A	C	C
Labrador_Retriever	250	C	C	T	T	T	C	T	G	C	A	T	T	C	G	T	T	G	T	T	A	A	T	C	T	T	T	G	C	A	C	A	T	T	G	G	A	T	T	C	G	G	G	A	A	T	C	C	T
Labrador_Retriever	251	C	C	T	T	T	C	T	0	C	G	C	T	T	G	T	T	G	C	C	G	C	G	C	C	C	C	A	C	A	C	A	T	C	A	G	A	C	C	C	A	G	A	A	G	C	A	C	T
Labrador_Retriever	251	C	C	T	T	T	T	T	0	C	G	C	T	T	G	T	T	T	T	C	G	C	T	C	T	T	T	G	C	A	C	A	T	T	G	G	A	C	T	C	G	G	A	A	G	C	C	T	T
Labrador_Retriever	252	C	C	C	T	T	C	C	0	T	G	C	T	C	G	C	T	G	C	T	A	A	G	C	T	C	C	A	C	A	C	G	T	C	A	A	A	C	C	A	A	A	G	A	A	C	C	T	T
Labrador_Retriever	252	C	T	T	T	T	C	C	0	T	G	C	T	T	G	C	T	G	C	T	A	C	T	T	T	T	T	A	C	G	C	G	T	T	G	A	A	T	C	C	G	A	G	A	A	C	C	T	T
Labrador_Retriever	253	C	C	C	C	C	C	C	0	C	A	C	A	C	G	T	A	G	C	T	A	A	T	C	T	T	C	A	C	A	C	A	T	T	A	G	A	C	C	A	A	A	A	A	A	C	A	C	T
Labrador_Retriever	253	C	C	C	C	T	C	C	0	T	G	C	T	C	G	T	T	T	C	T	A	A	T	T	T	T	T	G	T	G	T	A	T	T	A	G	A	T	C	C	A	A	G	A	G	C	A	C	T
Labrador_Retriever	254	A	T	C	T	T	C	C	0	C	G	C	A	T	G	C	T	G	C	T	A	C	G	C	T	T	C	A	C	A	C	A	C	C	A	G	A	C	C	C	A	A	G	A	A	C	A	C	C
Labrador_Retriever	254	C	T	C	T	T	C	T	0	C	G	C	T	T	G	T	T	G	T	T	A	C	T	C	T	T	T	A	C	G	T	G	T	T	G	G	A	T	C	C	G	G	G	A	A	T	C	T	C
Labrador_Retriever	255	C	C	C	C	T	C	T	0	C	G	C	T	T	G	T	T	T	C	C	A	C	G	C	T	C	T	A	C	A	C	A	T	T	A	G	A	C	C	C	A	A	A	A	G	T	A	C	T
Labrador_Retriever	255	C	C	T	T	T	T	T	0	T	G	C	T	T	G	T	T	T	C	T	A	C	T	T	T	C	T	A	C	A	C	G	T	T	G	G	G	T	C	C	A	G	A	A	G	T	A	T	T
Labrador_Retriever	256	A	C	T	C	C	C	T	0	C	G	C	A	T	G	C	T	G	C	T	A	C	T	C	C	C	C	A	C	A	C	A	T	T	G	A	A	C	C	C	A	A	A	A	A	T	A	T	T
Labrador_Retriever	256	A	C	T	T	C	T	T	0	C	G	T	T	T	G	T	T	G	T	T	G	C	T	C	T	C	T	A	C	A	C	A	T	T	G	G	A	C	C	C	A	G	A	A	A	T	C	T	T
Labrador_Retriever	257	A	C	T	C	C	C	C	0	T	G	C	T	C	G	T	A	G	T	T	A	A	T	C	C	C	C	G	C	G	C	G	C	T	A	A	A	C	C	C	A	A	G	A	A	C	A	C	C
Labrador_Retriever	257	C	T	T	T	T	C	C	0	T	G	C	T	T	G	T	T	G	T	T	A	C	T	C	T	T	T	G	C	G	C	G	T	T	G	G	A	T	T	C	G	G	G	C	G	C	C	C	T
Labrador_Retriever	258	A	C	C	T	C	C	T	0	T	G	C	T	C	G	C	A	G	T	T	A	A	G	C	C	C	T	A	C	A	C	A	C	C	G	A	A	C	C	C	A	G	G	A	A	T	A	C	C
Labrador_Retriever	258	C	C	T	T	T	C	T	0	T	G	C	T	C	T	T	T	T	T	T	A	A	T	C	C	C	T	G	T	A	T	A	C	T	G	G	A	T	C	C	G	G	G	A	G	T	C	T	T
Labrador_Retriever	259	A	C	T	T	T	C	C	0	T	G	C	A	T	G	C	T	G	C	T	A	A	G	C	T	C	C	A	C	A	C	A	C	T	G	A	A	C	C	C	A	A	A	A	A	T	A	C	T
Labrador_Retriever	259	C	C	T	T	T	C	T	0	T	G	T	A	T	G	C	T	G	C	T	G	C	T	C	T	T	T	A	T	A	C	A	T	T	G	G	G	T	C	C	G	A	A	A	G	T	A	T	T
Labrador_Retriever	260	A	C	T	C	C	C	C	0	C	A	C	A	C	G	T	A	G	T	T	A	A	T	T	C	T	C	A	C	A	C	G	T	T	A	A	A	C	C	C	A	A	G	A	A	C	A	C	T
Labrador_Retriever	260	A	C	T	T	T	C	T	0	C	G	C	T	T	T	T	T	G	T	T	A	A	T	T	T	T	T	A	C	A	C	G	T	T	G	G	A	T	C	C	A	G	G	A	A	T	A	C	T
Labrador_Retriever	261	A	C	C	C	C	T	T	A	C	A	C	A	C	G	C	A	G	C	T	A	A	G	C	C	C	T	A	C	A	C	A	C	T	A	G	A	C	C	A	A	A	A	A	A	C	A	C	C
Labrador_Retriever	261	C	T	T	T	T	T	T	G	T	G	C	A	C	G	T	T	T	C	T	A	C	T	C	T	T	T	G	T	A	T	A	T	T	G	G	A	T	C	C	G	A	G	A	G	C	A	T	T
Labrador_Retriever	262	A	C	T	C	T	C	C	0	C	G	C	A	C	G	C	A	G	C	T	A	A	G	C	C	C	C	G	C	A	T	A	C	T	A	G	A	C	C	A	A	A	A	A	A	C	A	C	T
Labrador_Retriever	262	C	T	T	T	T	T	C	0	T	G	T	T	C	T	T	T	T	T	T	A	C	T	C	T	T	T	G	C	A	T	G	T	T	A	G	A	T	C	C	A	A	G	A	G	C	A	C	T
Labrador_Retriever	263	C	C	C	T	C	C	T	0	C	A	C	A	C	G	C	A	G	T	T	A	A	T	C	C	C	C	A	C	A	C	A	C	T	A	G	A	C	C	C	G	G	G	A	A	T	A	C	T
Labrador_Retriever	263	C	C	T	T	T	T	T	0	C	A	C	T	C	G	C	A	G	T	T	A	A	T	C	T	T	T	G	C	G	T	A	T	T	G	G	G	C	C	C	G	G	G	A	G	T	A	C	T
Labrador_Retriever	264	A	T	C	C	C	T	T	0	T	A	C	A	C	G	C	T	G	C	T	A	C	G	C	T	C	C	G	C	A	C	A	C	C	A	G	A	C	C	C	G	G	A	A	A	T	A	C	T
Labrador_Retriever	264	C	T	T	T	T	T	T	0	T	G	C	T	T	T	T	T	G	T	T	A	C	T	T	T	C	T	G	T	A	C	A	C	C	G	G	A	T	C	C	G	G	G	A	A	T	A	T	T
Labrador_Retriever	265	C	C	C	C	T	C	C	A	C	G	C	T	C	G	C	A	G	C	C	A	A	T	C	T	C	C	A	C	A	T	A	T	C	A	G	A	C	C	A	A	G	A	A	A	C	A	C	T
Labrador_Retriever	265	C	C	C	T	T	T	T	G	C	G	C	T	T	G	T	T	G	C	T	A	A	T	T	T	T	T	A	C	G	T	A	T	T	A	G	G	T	C	C	A	G	G	A	G	C	A	C	T
Labrador_Retriever	266	A	C	T	T	C	C	T	A	T	A	C	T	C	G	C	A	G	T	T	A	A	G	C	T	T	C	A	C	A	C	A	T	T	A	A	A	C	C	C	A	A	G	A	A	C	A	C	T
Labrador_Retriever	266	C	C	T	T	T	T	T	A	T	G	C	T	T	T	C	T	G	T	T	A	A	T	C	T	T	T	G	T	G	C	A	T	T	G	G	A	T	T	C	G	G	G	A	G	T	A	T	T
Labrador_Retriever	267	C	T	C	T	T	T	T	A	C	A	C	A	C	G	C	A	G	T	C	A	A	T	C	C	C	C	A	C	A	C	A	T	T	A	A	A	C	C	A	A	A	G	A	G	C	A	T	T
Labrador_Retriever	267	C	T	C	T	T	T	T	A	T	G	C	T	C	T	T	T	G	T	T	A	C	T	T	C	C	T	G	C	A	T	A	T	T	G	G	A	T	C	C	G	A	G	A	G	T	A	T	T
Labrador_Retriever	268	C	C	C	C	C	C	C	A	0	G	C	T	C	G	C	A	G	T	C	A	A	G	C	T	C	C	G	C	A	C	G	C	T	G	G	A	C	C	C	A	A	0	A	A	T	A	T	C
Labrador_Retriever	268	C	T	C	T	T	T	T	G	0	G	T	T	C	T	T	T	G	T	C	A	C	T	C	T	C	T	G	C	G	T	G	T	T	G	G	G	C	C	C	A	G	0	C	G	T	C	T	C
Labrador_Retriever	269	C	C	C	T	C	T	T	A	T	A	C	A	C	G	C	T	G	T	T	A	A	G	C	T	C	T	A	C	A	C	A	T	T	A	G	A	T	C	C	A	G	A	A	G	C	A	C	C
Labrador_Retriever	269	C	T	C	T	C	T	T	G	T	G	T	A	T	G	T	T	G	T	T	A	C	T	C	T	C	T	G	C	G	C	A	T	T	A	G	A	T	C	C	G	G	A	A	G	C	A	T	T
Labrador_Retriever	270	C	C	C	C	T	T	T	A	T	G	C	A	C	G	C	T	G	T	T	A	A	T	C	C	C	T	A	C	A	C	G	T	T	A	G	A	C	C	C	A	G	A	A	G	C	A	C	T
Labrador_Retriever	270	C	T	T	T	T	T	T	G	T	G	C	T	C	G	T	T	G	T	T	A	A	T	C	C	T	T	G	C	G	T	G	T	T	G	G	A	T	C	C	A	G	A	A	G	C	A	T	T
Labrador_Retriever	271	C	C	T	T	C	C	T	A	C	G	C	A	C	G	C	A	G	C	C	A	A	T	C	C	C	T	A	C	A	C	A	C	C	G	A	A	C	C	C	A	A	A	A	A	C	A	C	T
Labrador_Retriever	271	C	C	T	T	C	T	T	A	T	G	C	T	C	T	C	T	G	T	T	A	A	T	T	T	T	T	G	C	A	T	A	T	T	G	G	A	C	T	C	G	G	G	A	G	C	A	C	T
Labrador_Retriever	272	C	C	C	C	T	T	T	A	C	A	C	T	C	G	C	T	G	T	T	A	A	T	C	C	C	T	A	C	A	C	A	T	T	G	A	A	C	C	C	A	G	G	A	A	C	A	T	T
Labrador_Retriever	272	C	C	T	T	T	T	T	G	T	A	C	T	C	G	C	T	T	T	T	A	A	T	T	T	T	T	G	C	G	C	A	T	T	G	A	A	T	T	C	G	G	G	A	G	C	A	T	T
Labrador_Retriever	273	A	T	T	T	C	C	C	A	C	G	C	A	C	G	T	T	G	C	T	A	A	G	C	C	T	C	A	C	A	C	A	C	C	A	G	A	C	C	C	A	A	G	A	A	C	A	C	T
Labrador_Retriever	273	C	T	T	T	T	T	T	G	C	G	C	A	T	T	T	T	G	C	T	A	C	G	C	T	T	T	G	T	A	C	A	T	T	A	G	A	C	C	C	A	A	G	A	A	C	C	C	T
Labrador_Retriever	274	C	C	C	C	C	C	T	A	T	A	C	T	C	T	C	T	G	C	T	A	A	T	C	C	C	C	G	C	A	C	A	T	C	A	G	A	T	C	C	A	G	A	A	A	C	A	C	C
Labrador_Retriever	274	C	C	T	T	T	T	T	G	T	G	C	T	C	T	C	T	G	T	T	A	A	T	T	T	C	C	G	C	G	C	A	T	T	G	G	A	T	C	C	A	G	G	A	G	C	A	T	T
Labrador_Retriever	275	C	C	C	C	T	C	C	0	C	A	C	A	C	G	T	A	G	T	T	A	A	T	C	C	C	C	A	C	A	C	A	T	T	A	G	A	C	C	C	G	G	G	A	A	C	A	C	C
Labrador_Retriever	275	C	C	C	T	T	T	T	0	C	A	C	T	T	G	T	A	G	T	T	A	A	T	C	T	T	C	G	T	G	C	A	T	T	G	G	G	T	T	C	G	G	G	A	G	T	A	T	C
Labrador_Retriever	276	C	C	C	C	C	C	C	0	C	G	C	T	C	G	T	A	G	C	T	A	A	T	C	T	C	C	G	C	A	C	A	C	C	A	G	A	T	C	C	A	G	G	A	G	C	A	C	C
Labrador_Retriever	276	C	C	T	T	T	T	T	0	C	G	C	T	C	T	T	A	T	T	T	A	A	T	C	T	T	T	G	C	A	T	A	T	T	A	G	A	T	C	C	G	G	G	A	G	C	A	T	C
Labrador_Retriever	277	C	C	C	T	T	C	C	0	T	A	C	T	C	G	C	T	G	T	T	A	A	T	C	C	C	T	G	T	A	C	A	T	T	G	A	A	T	C	C	A	A	G	A	A	C	A	C	C
Labrador_Retriever	277	C	T	T	T	T	C	T	0	T	G	C	T	C	T	T	T	T	T	T	A	A	T	C	T	T	T	G	T	A	C	A	T	T	G	A	A	T	C	C	A	G	G	A	G	C	A	T	T
Labrador_Retriever	278	C	C	C	C	C	C	T	A	T	A	C	A	C	G	C	T	G	C	T	A	A	T	C	C	C	C	A	C	A	C	A	C	T	A	G	A	C	C	A	A	A	A	A	A	C	A	C	C
Labrador_Retriever	278	C	C	T	T	C	T	T	A	T	G	C	T	C	G	C	T	G	T	T	A	A	T	T	T	T	T	A	C	A	T	A	T	T	A	G	A	T	C	C	G	G	A	A	G	T	C	C	C
Labrador_Retriever	279	A	C	C	T	C	C	T	0	C	A	C	A	C	G	C	T	G	C	T	G	C	G	C	T	C	T	A	C	G	C	A	T	C	A	A	A	C	C	A	A	A	A	A	G	C	C	C	T
Labrador_Retriever	279	C	C	T	T	T	T	T	0	C	G	C	A	T	G	T	T	G	C	T	G	C	T	C	T	C	T	G	C	G	C	A	T	T	G	G	A	C	C	C	A	A	G	A	G	T	C	T	T
Labrador_Retriever	280	A	C	T	C	C	C	C	0	T	G	C	A	T	G	C	A	G	C	T	A	A	G	C	T	C	C	A	C	A	C	G	T	T	G	A	A	T	C	C	A	A	G	A	G	T	A	T	T
Labrador_Retriever	280	C	C	T	T	T	C	C	0	T	G	T	T	T	G	T	T	G	T	T	A	A	T	C	T	C	C	A	C	A	T	G	T	T	G	G	A	T	C	C	G	A	G	A	G	T	A	T	T
Labrador_Retriever	281	C	C	T	C	T	C	C	0	C	G	C	A	C	G	C	A	G	C	C	A	A	G	C	C	C	C	A	C	A	T	A	C	T	A	G	A	C	C	C	A	A	A	A	A	C	A	T	C
Labrador_Retriever	281	C	C	T	T	T	T	T	0	T	G	C	A	C	G	T	T	G	C	T	A	A	T	C	T	T	T	G	C	G	T	G	T	T	A	G	A	C	T	C	G	G	G	A	A	T	A	T	T
Labrador_Retriever	282	A	C	T	T	C	C	T	0	C	A	C	A	C	G	T	A	G	T	T	A	A	G	C	T	C	C	A	C	A	C	A	C	T	G	A	A	T	C	C	A	G	G	A	A	C	A	T	T
Labrador_Retriever	282	C	T	T	T	T	T	T	0	C	A	C	T	C	G	T	T	G	T	T	A	C	T	T	T	C	T	G	C	A	C	A	C	T	G	G	G	T	T	C	G	G	G	A	G	C	A	T	T
Labrador_Retriever	283	A	C	C	C	C	C	T	0	0	A	C	A	C	G	C	T	G	T	T	A	A	T	C	T	C	T	0	C	A	C	A	T	T	A	A	A	T	C	C	G	A	G	A	A	C	A	C	T
Labrador_Retriever	283	C	C	T	T	T	T	T	0	0	A	C	A	C	G	T	T	T	T	T	A	A	T	T	T	T	T	0	C	A	C	A	T	T	A	G	A	T	T	C	G	G	G	A	G	T	C	T	T
Labrador_Retriever	284	C	C	T	T	C	C	C	0	T	A	C	A	C	G	C	A	G	C	T	A	A	T	C	T	C	C	A	C	A	C	A	T	C	A	A	A	C	C	C	A	A	G	A	A	C	A	T	C
Labrador_Retriever	284	C	T	T	T	T	T	T	0	T	G	C	T	C	G	C	T	G	T	T	A	A	T	C	T	T	C	G	T	A	T	A	T	C	G	G	A	C	C	C	G	G	G	A	G	T	A	T	T
Labrador_Retriever	285	C	C	C	T	T	C	C	0	T	A	C	A	C	G	C	A	G	C	T	A	A	T	C	C	C	C	A	C	A	C	G	C	C	G	G	A	C	C	C	A	A	A	A	A	C	A	C	C
Labrador_Retriever	285	C	C	T	T	T	T	T	0	T	G	C	T	T	T	T	T	G	T	T	A	A	T	T	T	C	T	A	C	G	T	G	T	T	G	G	G	C	C	C	A	G	G	A	G	T	A	T	T
Labrador_Retriever	286	C	C	T	T	C	C	T	0	C	G	C	A	C	G	C	T	G	C	C	A	A	G	C	C	C	C	A	C	A	C	A	T	T	G	A	A	C	C	C	A	A	G	A	G	T	A	C	T
Labrador_Retriever	286	C	T	T	T	T	C	T	0	C	G	T	T	C	G	C	T	G	T	T	A	A	G	T	T	C	T	A	C	A	C	A	T	T	G	G	A	T	T	C	A	G	G	A	G	T	C	T	T
Labrador_Retriever	287	A	C	C	T	C	C	C	0	C	A	C	A	T	G	C	T	G	C	T	A	A	G	C	T	C	T	0	C	A	C	A	T	T	A	G	A	C	C	C	A	A	A	A	A	C	A	C	C
Labrador_Retriever	287	A	C	C	T	T	T	T	0	T	G	C	T	T	G	C	T	G	T	T	A	C	T	C	T	T	T	0	C	A	C	A	T	T	G	G	A	T	C	C	G	G	A	A	G	T	A	C	T
Labrador_Retriever	288	C	C	C	C	C	C	T	0	C	A	C	A	C	G	C	T	G	T	T	A	A	G	C	C	C	C	A	C	A	C	A	C	T	G	G	G	C	C	C	G	G	G	A	G	C	A	C	C
Labrador_Retriever	288	C	T	T	C	T	C	T	0	T	A	C	A	C	T	C	T	G	T	T	A	A	T	C	C	T	T	G	C	G	T	A	C	T	G	G	G	C	C	C	G	G	G	A	G	C	A	T	T
Labrador_Retriever	289	C	C	T	T	T	C	C	0	C	A	C	A	C	T	T	T	G	T	C	A	A	T	C	T	C	C	A	C	A	C	A	C	T	A	G	A	C	C	C	A	G	A	A	A	C	A	C	T
Labrador_Retriever	289	C	C	T	T	T	T	T	0	T	A	C	A	C	T	T	T	G	T	T	A	A	T	C	T	C	C	A	T	A	C	A	T	T	A	G	A	T	T	C	A	G	G	C	A	T	A	T	T
Labrador_Retriever	290	C	C	T	T	C	C	T	0	C	A	C	A	C	G	C	T	G	C	T	A	A	T	C	T	C	C	A	C	A	C	A	T	C	A	G	A	C	C	C	A	A	A	A	A	C	A	C	C
Labrador_Retriever	290	C	C	T	T	T	C	T	0	C	A	C	A	T	G	T	T	G	T	T	A	A	T	T	T	T	C	G	C	A	C	A	T	T	G	G	A	T	C	C	A	G	A	A	G	C	A	T	T
Labrador_Retriever	291	C	C	C	T	T	C	C	0	C	A	C	A	C	G	C	T	G	C	T	A	C	G	C	C	C	T	G	C	A	C	A	C	T	G	A	A	C	C	A	G	G	A	A	G	T	A	C	C
Labrador_Retriever	291	C	C	T	T	T	C	T	0	T	G	C	T	C	G	T	T	G	T	T	A	C	G	T	C	T	T	G	C	A	C	G	T	T	G	G	A	T	C	C	G	G	G	A	G	T	A	T	T
Labrador_Retriever	292	A	C	T	T	T	C	T	0	T	A	C	A	C	G	T	T	G	C	T	A	A	G	C	T	C	C	A	C	A	C	A	T	T	G	A	A	C	C	C	A	A	A	A	G	C	A	T	T
Labrador_Retriever	292	C	T	T	T	T	C	T	0	T	G	C	T	T	G	T	T	G	T	T	A	C	T	T	T	C	T	A	C	A	C	A	T	T	G	G	A	T	C	C	A	A	A	A	G	T	A	T	T
Labrador_Retriever	293	C	C	C	C	C	C	C	0	T	G	C	A	C	G	C	T	G	T	T	A	A	G	C	T	C	C	A	C	A	C	G	C	T	A	G	A	T	C	C	A	A	A	A	G	C	A	T	T
Labrador_Retriever	293	C	C	T	T	T	T	T	0	T	G	C	T	C	G	T	T	G	T	T	A	A	T	C	T	T	T	A	T	G	T	G	T	T	G	G	A	T	C	C	G	A	A	A	G	C	A	T	T
Labrador_Retriever	294	A	C	C	C	C	T	T	0	C	A	C	T	C	G	C	T	G	T	T	A	A	T	C	C	C	C	A	C	A	C	A	C	C	A	G	A	C	C	C	A	A	G	A	G	C	A	C	C
Labrador_Retriever	294	C	C	C	C	C	T	T	0	C	G	C	T	C	G	C	T	T	T	T	A	A	T	C	T	T	T	A	C	A	T	A	T	T	G	G	G	C	C	C	A	G	G	A	G	C	A	T	T
Labrador_Retriever	295	A	C	C	T	T	C	C	0	C	A	C	A	C	G	T	A	G	C	T	A	A	G	C	C	T	C	A	C	A	T	A	T	C	A	A	A	C	C	A	A	A	A	A	A	C	A	C	T
Labrador_Retriever	295	C	T	T	T	T	C	C	0	C	G	T	T	C	G	T	T	G	T	T	A	C	T	C	T	T	T	A	C	G	T	G	T	T	A	G	A	C	C	C	A	G	G	A	G	C	A	T	T
Labrador_Retriever	296	C	C	C	T	T	C	C	0	C	A	C	A	C	G	C	A	T	C	T	A	C	T	C	T	C	C	0	C	A	T	A	C	C	A	G	A	C	C	A	A	G	G	A	A	C	A	C	C
Labrador_Retriever	296	C	C	T	T	T	T	T	0	C	A	C	A	C	G	T	T	T	C	T	A	C	T	C	T	T	T	0	C	G	T	A	C	T	G	G	G	C	C	C	A	G	G	A	G	C	A	T	T
Labrador_Retriever	297	C	C	C	T	C	C	C	0	C	G	C	T	C	G	C	A	G	C	C	A	A	G	C	C	C	C	A	C	A	C	A	T	T	A	G	A	T	C	C	G	A	G	A	A	C	A	C	C
Labrador_Retriever	297	C	C	T	T	T	T	T	0	T	G	C	T	C	G	C	A	G	T	T	A	C	T	C	T	T	T	G	T	G	T	A	T	T	G	G	G	T	T	C	G	G	G	A	G	C	A	T	T
Labrador_Retriever	298	C	C	C	T	C	C	T	0	C	G	C	A	C	G	C	A	G	C	T	A	A	G	C	T	C	C	A	C	A	C	A	T	C	G	A	A	C	C	A	G	A	A	A	A	C	A	C	T
Labrador_Retriever	298	C	C	T	T	T	T	T	0	T	G	C	T	C	G	C	A	G	T	T	A	C	G	C	T	C	C	G	T	G	T	G	T	T	G	G	A	C	T	C	G	G	A	A	G	T	A	C	T
Labrador_Retriever	299	A	C	C	C	T	C	C	0	C	A	C	A	C	G	C	T	G	C	T	A	A	G	C	C	C	C	A	C	A	C	A	T	T	G	G	A	C	C	A	G	A	A	A	A	C	A	C	C
Labrador_Retriever	299	C	C	T	T	T	T	T	0	C	A	T	T	T	G	T	T	G	T	T	A	C	G	C	T	T	T	G	T	G	T	A	T	T	G	G	G	T	C	C	G	G	A	A	G	C	A	C	C
Labrador_Retriever	300	A	C	C	T	C	T	T	0	T	G	C	A	C	G	C	T	G	C	T	A	C	T	C	C	T	T	A	T	A	C	A	T	T	G	A	A	C	C	C	A	G	A	A	A	T	A	C	C
Labrador_Retriever	300	C	C	T	T	T	T	T	0	T	G	C	T	C	G	C	T	G	T	T	G	C	T	C	C	T	T	G	T	A	T	A	T	T	G	G	A	C	T	C	G	G	G	C	A	T	C	T	T
Labrador_Retriever	301	C	C	T	T	C	C	C	0	C	G	C	A	C	G	T	A	T	C	C	A	A	G	C	T	T	C	A	C	A	C	A	T	T	A	A	A	C	C	A	A	G	A	A	A	C	A	T	T
Labrador_Retriever	301	C	T	T	T	T	C	C	0	T	G	C	T	C	G	T	T	T	C	T	A	C	T	T	T	T	T	G	T	G	C	A	T	T	A	G	A	T	C	C	G	G	G	A	G	T	A	T	T
Labrador_Retriever	302	C	C	T	T	C	C	T	0	C	A	C	A	C	G	C	T	G	C	T	A	A	T	C	T	C	C	G	C	A	C	G	T	T	G	G	G	C	C	C	A	A	G	A	A	C	A	C	T
Labrador_Retriever	302	C	C	T	T	C	C	T	0	C	G	C	T	C	T	C	T	T	T	T	A	C	T	C	T	T	T	G	C	A	T	G	T	T	G	G	G	C	C	C	A	G	G	A	G	T	A	T	T
Labrador_Retriever	303	C	T	T	T	T	T	T	0	C	G	C	T	C	G	C	T	G	C	C	A	A	G	C	T	C	T	G	C	A	C	A	C	T	A	G	G	C	C	A	G	G	G	A	A	C	C	C	C
Labrador_Retriever	303	C	T	T	T	T	T	T	0	C	G	T	T	C	G	T	T	G	T	C	A	A	T	C	T	C	T	G	C	A	T	A	C	T	G	G	G	T	C	C	G	G	G	A	A	C	C	T	T
Labrador_Retriever	304	C	C	C	T	T	C	T	0	C	A	C	A	C	G	T	A	G	C	T	A	A	T	C	T	C	T	G	C	A	C	A	C	T	A	A	A	C	C	C	A	G	A	A	A	C	A	C	C
Labrador_Retriever	304	C	T	T	T	T	C	T	0	C	G	C	T	C	T	T	T	T	C	T	A	A	T	C	T	T	T	G	C	G	T	A	T	T	G	A	A	C	T	C	G	G	A	A	G	C	A	C	T
Labrador_Retriever	305	C	C	C	C	T	C	C	0	C	A	C	A	C	G	C	A	G	T	T	A	A	T	C	C	C	T	G	C	A	C	A	C	T	A	G	A	C	C	A	A	A	A	A	A	C	A	C	C
Labrador_Retriever	305	C	T	T	T	T	T	T	0	T	A	C	A	C	G	C	T	G	T	T	A	A	T	C	T	C	T	G	C	G	T	G	C	T	A	G	A	T	C	C	A	G	G	A	G	T	A	T	T
Labrador_Retriever	306	C	C	T	T	C	C	T	0	C	A	C	A	C	G	T	A	G	C	T	A	A	G	C	C	C	T	A	C	A	C	A	T	T	A	G	A	T	C	C	A	A	G	A	A	C	A	C	T
Labrador_Retriever	306	C	T	T	T	C	C	T	0	C	A	C	A	C	G	T	T	T	T	T	A	A	T	C	T	C	T	A	C	A	C	A	T	T	A	G	A	T	C	C	A	G	G	A	G	T	A	T	T
Labrador_Retriever	307	A	C	C	T	C	C	C	0	T	G	C	A	C	G	T	A	G	C	C	A	A	G	C	C	C	C	G	C	A	C	A	T	T	A	G	A	C	C	A	A	A	A	A	A	C	A	C	T
Labrador_Retriever	307	C	T	T	T	T	C	T	0	T	G	C	T	C	T	T	T	T	C	T	A	A	T	T	T	T	T	G	T	A	C	A	T	T	A	G	A	T	C	C	A	A	G	A	G	T	A	T	T
Labrador_Retriever	308	C	C	C	C	C	C	C	0	C	A	C	A	C	G	C	A	G	C	C	A	A	T	C	T	C	T	A	C	G	T	A	T	T	A	A	A	C	C	C	A	A	A	A	A	C	A	C	T
Labrador_Retriever	308	C	C	T	T	T	C	C	0	T	G	T	T	T	T	C	T	T	C	T	A	A	T	C	T	C	T	A	C	G	T	A	T	T	G	G	A	C	T	C	G	G	G	A	G	T	A	T	T
Labrador_Retriever	309	A	C	C	T	C	C	C	0	C	A	C	A	C	G	C	A	G	T	T	A	C	T	C	C	C	C	A	C	A	C	A	T	T	A	G	A	C	C	C	A	G	G	A	A	C	A	C	C
Labrador_Retriever	309	C	C	C	T	T	C	C	0	C	G	T	A	T	G	T	T	G	T	T	A	C	T	C	C	C	T	A	T	A	C	A	T	T	G	G	A	T	C	C	G	G	G	A	A	T	A	T	T
Labrador_Retriever	310	C	C	C	C	C	C	T	0	C	A	C	A	C	G	C	A	G	C	T	A	C	G	C	C	C	C	A	C	A	C	A	T	T	A	A	A	C	C	A	A	A	G	A	A	C	A	C	T
Labrador_Retriever	310	C	C	T	T	C	C	T	0	C	G	C	T	T	T	C	A	G	T	T	G	C	T	C	T	C	T	A	C	G	T	A	T	T	G	G	G	C	T	C	A	G	G	A	G	C	A	T	T
Labrador_Retriever	311	A	C	C	T	C	C	C	0	C	A	C	A	T	G	C	T	G	C	T	A	A	G	C	C	C	T	A	C	G	T	A	T	T	G	A	A	T	C	C	A	A	A	A	A	C	A	C	C
Labrador_Retriever	311	A	T	T	T	T	C	C	0	C	G	T	A	T	T	C	T	G	C	T	A	C	G	C	C	T	T	A	T	G	T	A	T	T	G	G	A	T	C	C	G	G	A	A	G	C	A	T	C
Labrador_Retriever	312	A	C	C	T	C	C	T	0	C	A	C	A	C	G	C	T	G	C	T	A	A	G	C	C	C	C	A	C	A	C	A	T	C	A	A	A	C	C	C	G	A	G	A	A	C	A	C	C
Labrador_Retriever	312	C	C	T	T	T	C	T	0	T	A	C	A	C	G	T	T	G	T	T	A	C	T	C	C	T	T	G	C	A	C	G	T	C	G	G	A	T	T	C	G	G	G	A	G	T	A	T	C
Labrador_Retriever	313	A	C	T	T	C	C	C	0	T	A	C	T	C	G	C	A	G	T	T	A	C	G	C	C	C	T	A	C	A	C	A	T	T	A	A	A	C	C	C	A	G	A	A	A	C	A	C	T
Labrador_Retriever	313	C	T	T	T	T	C	C	0	T	A	C	T	C	G	C	T	T	T	T	G	C	T	T	T	C	T	A	T	A	C	G	T	T	G	G	A	T	C	C	G	G	G	A	G	T	A	C	T
Labrador_Retriever	314	C	C	C	C	C	C	T	0	C	A	C	A	C	G	C	A	G	T	C	A	A	T	C	T	C	C	A	C	A	C	A	T	T	A	A	A	C	C	A	A	A	A	A	G	C	A	C	C
Labrador_Retriever	314	C	T	T	T	T	C	T	0	C	G	T	T	C	G	T	T	G	T	C	A	A	T	C	T	T	T	A	T	A	C	A	T	T	G	G	A	C	T	C	A	A	A	A	G	C	A	T	T
Labrador_Retriever	315	C	T	T	T	C	C	T	0	C	A	C	A	C	G	T	T	G	T	T	A	A	T	C	C	C	T	A	C	A	C	A	T	T	A	G	A	C	C	A	A	G	G	A	A	C	A	C	C
Labrador_Retriever	315	C	T	T	T	T	C	T	0	C	A	C	A	C	G	T	T	G	T	T	A	A	T	C	T	C	T	G	C	A	C	A	T	T	G	G	G	C	C	A	G	G	G	A	G	C	A	T	T
Labrador_Retriever	316	A	C	C	C	C	C	C	0	C	G	C	A	T	G	C	A	G	C	T	A	C	G	C	C	C	T	A	C	A	C	A	C	T	A	G	A	C	C	C	A	A	G	A	A	T	A	T	C
Labrador_Retriever	316	C	C	T	T	T	T	T	0	C	G	T	A	T	G	T	A	G	T	T	A	C	T	T	C	C	T	A	T	A	T	A	C	T	G	G	A	T	C	C	G	G	G	A	G	T	A	T	T
Labrador_Retriever	317	C	C	C	C	C	C	T	0	C	A	C	A	C	G	T	T	G	C	T	A	A	G	C	C	T	T	A	C	A	C	A	T	T	A	A	A	C	T	C	G	G	A	A	G	C	A	C	C
Labrador_Retriever	317	C	C	T	T	T	T	T	0	C	G	C	A	C	G	T	T	G	T	T	A	A	G	C	C	T	T	A	C	A	T	A	T	T	G	G	A	T	T	C	G	G	A	A	G	T	A	T	T
Labrador_Retriever	318	A	C	C	C	C	C	C	0	C	A	C	A	C	G	C	T	G	C	T	A	A	G	C	T	C	C	A	C	A	C	A	T	C	A	G	A	C	C	C	A	A	G	A	A	C	A	C	C
Labrador_Retriever	318	C	T	T	T	T	C	C	0	C	G	T	T	T	G	T	T	T	T	T	A	C	G	C	T	T	T	G	C	A	C	A	T	T	G	G	A	T	C	C	A	A	G	A	G	T	C	C	T
Labrador_Retriever	319	C	C	C	T	C	C	C	0	C	A	C	T	C	G	C	A	G	C	T	A	A	G	C	C	C	C	A	C	A	C	A	C	C	A	G	A	C	C	C	G	A	G	A	A	C	A	C	C
Labrador_Retriever	319	C	T	C	T	T	C	T	0	C	G	T	T	C	G	C	T	G	T	T	A	C	T	C	T	T	T	G	C	A	T	A	C	T	A	G	A	C	T	C	G	A	G	A	G	T	A	C	T
Labrador_Retriever	320	A	C	C	C	C	T	C	0	T	A	C	A	C	G	C	T	G	C	T	A	A	G	C	C	C	C	A	C	A	C	G	C	C	G	A	A	C	C	C	A	A	A	A	G	C	A	C	T
Labrador_Retriever	320	C	T	T	T	T	T	T	0	T	A	C	A	C	T	T	T	G	C	T	A	C	T	C	T	C	T	A	C	A	C	G	C	T	G	G	A	T	T	C	A	A	A	A	G	C	A	C	T
Labrador_Retriever	321	A	C	C	T	T	C	C	0	C	A	T	T	C	G	C	A	G	C	C	A	A	G	C	C	C	T	A	C	A	C	A	T	T	A	G	A	T	C	A	G	A	A	A	A	C	A	C	C
Labrador_Retriever	321	A	T	T	T	T	T	T	0	T	G	T	T	C	T	T	T	G	T	T	A	C	T	T	T	T	T	A	C	A	T	G	T	T	G	G	A	T	C	C	G	G	G	C	G	C	A	C	C
Labrador_Retriever	322	C	C	T	T	C	T	C	0	C	A	C	A	C	G	C	T	G	C	C	A	C	G	C	T	C	T	A	C	A	C	A	T	T	A	G	A	C	C	C	A	A	A	A	A	C	A	C	C
Labrador_Retriever	322	C	C	T	T	T	T	T	0	C	G	T	T	C	G	T	T	G	T	C	G	C	G	T	T	T	T	G	C	G	T	A	T	T	A	G	A	T	T	C	A	G	A	C	G	C	C	T	T
Labrador_Retriever	323	C	T	C	T	T	C	C	0	T	A	C	A	C	G	C	A	G	T	T	A	A	G	C	C	T	C	A	C	A	C	A	T	C	A	A	A	C	C	C	A	A	G	A	A	C	A	C	C
Labrador_Retriever	323	C	T	T	T	T	T	T	0	T	G	T	T	T	G	T	T	G	T	T	A	C	T	T	T	T	C	G	C	G	C	A	T	C	G	G	A	T	T	C	A	G	G	A	A	C	C	T	C
Labrador_Retriever	324	A	C	T	C	T	C	C	0	T	A	C	A	C	G	C	T	G	C	T	A	A	G	C	C	C	C	A	C	A	T	A	C	T	A	A	A	C	C	C	G	G	G	A	A	C	A	C	C
Labrador_Retriever	324	C	C	T	T	T	C	C	0	T	G	C	T	C	G	T	T	G	T	T	A	A	T	C	C	T	C	A	C	G	T	A	C	T	G	G	A	C	C	C	G	G	G	A	G	C	A	T	T
Labrador_Retriever	325	C	C	C	C	C	T	C	0	T	A	C	A	C	G	T	T	G	T	T	A	C	G	C	T	C	C	G	C	A	C	A	C	T	A	A	A	C	C	A	A	A	G	A	A	C	C	C	T
Labrador_Retriever	325	C	T	T	T	T	T	T	0	T	G	T	T	C	T	T	T	G	T	T	G	C	G	C	T	T	T	G	C	G	C	A	T	T	G	G	A	C	C	C	A	A	G	A	G	T	C	T	T
Labrador_Retriever	326	C	C	C	T	T	C	C	0	C	A	C	A	C	G	C	A	G	C	T	A	A	T	C	C	C	C	G	C	A	C	A	C	T	G	A	A	T	C	C	A	A	A	A	A	C	C	C	C
Labrador_Retriever	326	C	T	T	T	T	T	T	0	C	G	C	T	T	G	T	T	T	T	T	A	A	T	C	C	T	T	G	T	A	T	A	T	T	G	G	A	T	T	C	A	A	A	A	A	T	C	T	T
Labrador_Retriever	327	A	C	C	T	C	T	C	0	T	G	C	A	T	G	C	T	T	C	T	A	A	T	C	C	C	T	0	C	A	C	G	C	T	G	G	A	C	C	C	G	G	A	A	A	C	A	C	C
Labrador_Retriever	327	C	T	T	T	C	T	T	0	T	G	C	T	T	G	C	T	T	C	T	A	C	T	T	C	C	T	0	T	G	C	G	T	T	G	G	G	T	C	C	G	G	A	C	A	T	C	T	C
Labrador_Retriever	328	C	C	C	C	C	C	C	0	C	G	C	A	C	G	C	A	G	C	T	A	A	G	C	C	C	C	A	C	A	T	A	T	T	A	G	A	C	C	A	A	A	A	A	A	C	A	C	T
Labrador_Retriever	328	C	C	C	T	C	T	T	0	C	G	T	T	T	T	C	T	G	T	T	G	C	G	T	C	T	T	A	T	A	T	A	T	T	G	G	A	C	T	C	A	A	G	A	A	C	C	T	T
Labrador_Retriever	329	A	C	C	C	T	T	C	0	C	G	T	A	T	G	C	T	G	C	T	A	A	G	C	C	C	C	A	C	G	C	A	C	T	G	G	A	C	C	C	G	A	G	C	A	C	C	C	T
Labrador_Retriever	329	C	C	T	T	T	T	T	0	T	G	T	A	T	T	T	T	T	C	T	A	C	T	C	T	C	T	G	T	G	C	G	T	T	G	G	A	T	T	C	G	G	G	C	A	C	C	T	T
Labrador_Retriever	330	A	C	C	C	C	C	C	0	C	G	C	A	C	G	C	T	G	T	C	A	A	T	C	T	C	T	A	C	A	C	A	T	T	G	A	A	C	C	C	A	A	A	A	A	C	A	C	C
Labrador_Retriever	330	C	T	T	T	T	C	T	0	T	G	T	T	T	G	T	T	T	T	T	A	A	T	T	T	C	T	A	C	A	C	G	T	T	G	A	A	T	C	C	G	G	G	A	G	T	A	T	T
Labrador_Retriever	331	C	T	T	T	C	C	C	0	C	G	C	A	C	G	T	T	G	T	T	A	A	G	C	T	C	T	A	C	A	C	A	T	T	A	G	A	C	C	C	A	A	G	A	A	C	A	C	C
Labrador_Retriever	331	C	T	T	T	T	C	C	0	T	G	T	T	C	G	T	T	G	T	T	A	A	G	C	T	C	T	G	T	A	T	G	T	T	G	G	G	T	C	C	A	A	G	A	G	C	C	C	T
Labrador_Retriever	332	C	C	T	T	C	C	C	0	C	A	C	A	C	G	C	A	G	C	T	A	A	T	C	T	C	C	A	T	A	C	A	T	T	A	A	A	C	C	C	A	A	G	A	A	C	A	C	T
Labrador_Retriever	332	C	C	T	T	C	C	T	0	T	G	C	T	T	G	T	T	G	T	T	A	C	T	C	T	T	T	A	T	A	C	G	T	T	G	G	A	T	C	C	A	G	G	A	G	C	A	T	T
Labrador_Retriever	333	C	C	C	T	C	C	C	A	C	A	C	A	C	G	T	T	G	C	T	A	A	T	C	C	T	T	G	C	A	T	A	C	T	G	G	G	T	C	A	A	A	G	A	G	C	A	C	T
Labrador_Retriever	333	C	T	T	T	T	C	T	A	C	A	C	A	C	G	T	T	G	T	T	A	A	T	C	C	T	T	G	C	A	T	A	T	T	G	G	G	T	C	A	G	A	G	A	G	C	A	T	T
Labrador_Retriever	334	C	T	C	C	C	C	T	0	C	G	C	A	C	G	T	A	G	T	T	A	A	G	C	C	C	C	A	C	A	C	G	C	T	A	A	A	C	C	C	A	G	A	A	A	C	A	C	C
Labrador_Retriever	334	C	T	T	T	T	C	T	0	C	G	C	T	C	G	T	T	G	T	T	A	A	T	C	C	T	T	G	C	A	C	G	T	T	A	G	A	T	T	C	G	G	G	A	A	T	A	T	T
Labrador_Retriever	335	A	C	C	C	C	T	T	0	C	G	C	A	C	G	T	A	G	C	C	A	C	G	C	C	C	C	A	C	A	T	G	T	T	G	A	A	C	C	C	A	A	A	A	A	C	A	C	C
Labrador_Retriever	335	A	T	T	T	T	T	T	0	C	G	T	T	C	G	T	A	T	C	T	A	C	T	C	T	T	T	A	T	A	T	G	T	T	G	G	G	T	C	C	A	A	G	A	A	C	C	C	T
Labrador_Retriever	336	C	C	C	C	T	C	C	0	C	A	C	T	C	G	T	A	G	C	T	A	C	G	C	C	C	C	A	C	A	T	A	T	T	G	G	A	C	C	C	A	A	A	A	A	C	A	C	T
Labrador_Retriever	336	C	T	T	T	T	T	T	0	T	A	C	T	T	G	T	T	T	C	T	A	C	T	C	C	T	T	G	C	A	T	A	T	T	G	G	A	T	C	C	A	G	G	A	G	T	A	T	T
Labrador_Retriever	337	C	C	C	C	C	C	T	0	C	A	T	A	C	G	T	T	G	C	T	A	C	G	C	C	C	T	A	C	A	T	A	T	T	G	A	A	C	C	C	A	G	A	A	A	C	A	C	C
Labrador_Retriever	337	C	C	T	T	T	C	T	0	C	G	T	T	T	T	T	T	T	C	T	A	C	T	C	T	T	T	G	C	A	T	G	T	T	G	G	A	T	C	C	G	G	G	C	A	T	A	T	T
Labrador_Retriever	338	A	C	C	T	T	C	C	0	C	A	C	T	C	G	C	A	G	T	T	A	A	G	C	C	C	C	A	C	A	C	G	T	T	G	A	A	T	C	C	A	A	A	A	A	C	C	C	C
Labrador_Retriever	338	C	T	T	T	T	T	T	0	C	G	C	T	C	G	C	T	T	T	T	A	C	T	C	T	T	T	G	C	G	C	G	T	T	G	G	A	T	C	C	G	G	A	A	A	C	C	C	T
Labrador_Retriever	339	A	C	C	T	C	C	C	0	C	G	T	A	C	G	T	A	G	C	T	A	C	G	C	C	C	T	A	C	A	T	A	T	T	A	A	A	C	C	C	A	G	A	A	G	C	A	C	C
Labrador_Retriever	339	C	C	T	T	C	C	C	0	T	G	T	A	C	T	T	T	G	C	T	A	C	G	C	T	T	T	G	C	A	T	A	T	T	G	G	G	T	C	C	A	G	G	A	G	T	C	T	T
Labrador_Retriever	340	C	C	C	C	C	C	C	0	T	A	C	A	C	G	C	T	G	C	C	A	A	G	C	C	C	C	A	C	A	C	A	C	C	A	A	A	C	C	A	A	A	G	A	A	C	A	C	C
Labrador_Retriever	340	C	C	C	C	T	T	T	0	T	G	T	A	C	T	C	T	G	T	C	G	A	G	T	T	C	T	A	C	G	C	A	T	T	G	G	A	T	C	C	G	A	G	C	A	C	A	C	T
Labrador_Retriever	341	A	C	C	C	C	T	T	0	C	A	C	A	C	G	C	T	G	C	T	A	A	G	C	T	C	C	A	C	A	T	G	T	T	A	A	A	C	C	C	A	G	A	A	A	C	C	C	C
Labrador_Retriever	341	A	C	T	T	T	T	T	0	C	G	T	T	C	G	C	T	T	T	T	A	A	T	T	T	T	T	G	C	A	T	G	T	T	G	G	A	T	C	C	G	G	A	A	A	T	C	T	T
Labrador_Retriever	342	C	C	T	T	C	C	T	A	T	G	C	T	C	G	C	A	G	T	T	A	A	T	C	T	C	T	A	C	A	C	G	T	T	A	A	A	C	C	A	G	G	A	A	G	C	A	C	T
Labrador_Retriever	342	C	C	T	T	T	C	T	A	T	G	C	T	C	G	T	T	G	T	T	A	A	T	C	T	T	T	G	T	A	C	G	T	T	G	G	A	C	C	C	G	G	A	A	G	C	A	T	T
Labrador_Retriever	343	C	C	T	T	C	C	C	A	T	A	C	T	C	G	T	T	G	C	T	A	A	T	C	C	T	C	G	C	A	C	A	T	T	G	A	A	T	C	C	G	G	A	A	G	C	A	C	T
Labrador_Retriever	343	C	C	T	T	T	C	C	A	T	G	C	T	C	G	T	T	G	T	T	A	A	T	C	T	T	T	G	C	A	T	A	T	T	G	G	A	T	T	C	G	G	A	A	G	C	A	C	T
Labrador_Retriever	344	C	C	C	C	C	C	T	A	C	G	C	A	C	G	C	A	G	C	C	A	C	G	C	C	C	C	A	C	A	C	G	C	T	A	G	A	C	T	C	A	A	G	A	G	C	A	C	T
Labrador_Retriever	344	C	C	T	C	T	T	T	A	C	G	C	A	C	T	C	A	G	C	C	A	C	G	T	T	C	T	A	T	A	C	G	C	T	G	G	A	T	T	C	G	A	G	A	G	T	A	T	T
Labrador_Retriever	345	A	C	C	C	T	T	T	A	C	G	C	T	C	G	T	A	G	C	T	A	A	G	C	C	C	C	A	C	A	C	A	T	T	G	A	A	C	C	C	A	A	A	A	A	C	A	C	C
Labrador_Retriever	345	C	T	C	C	T	T	T	A	C	G	C	T	T	G	T	T	T	C	T	A	C	G	C	T	T	T	G	C	A	T	A	T	T	G	G	A	T	C	C	G	A	A	A	G	T	C	T	C
Labrador_Retriever	346	A	C	C	C	C	C	T	A	C	A	C	A	C	0	C	T	0	C	T	A	C	G	C	T	C	T	A	C	A	C	A	C	T	G	G	A	C	C	C	A	G	A	A	A	C	A	C	T
Labrador_Retriever	346	A	C	T	T	T	T	T	A	T	G	T	T	C	0	T	T	0	T	T	A	C	G	C	T	T	T	G	C	A	C	G	T	T	G	G	A	C	T	C	A	G	G	A	G	T	A	T	T
Labrador_Retriever	347	A	T	C	C	T	C	C	A	T	A	C	A	C	G	C	T	G	C	T	A	A	G	C	C	C	T	A	C	G	C	G	C	T	A	G	A	C	C	C	A	A	A	A	G	T	A	C	C
Labrador_Retriever	347	A	T	T	T	T	T	T	G	T	A	T	T	C	T	T	T	G	T	T	A	C	T	C	C	C	T	G	C	G	T	G	T	T	G	G	G	T	C	C	G	A	A	A	G	T	A	T	T
Labrador_Retriever	348	C	C	C	C	T	T	T	G	C	G	C	T	C	G	C	A	G	T	T	A	A	T	C	C	C	T	A	C	A	C	A	T	T	G	A	A	C	T	C	A	G	G	A	A	C	A	T	T
Labrador_Retriever	348	C	C	T	T	T	T	T	G	C	G	C	T	C	G	C	T	G	T	T	A	A	T	C	T	T	T	G	T	A	C	A	T	T	G	A	A	T	T	C	G	G	G	A	A	T	A	T	T
Labrador_Retriever	349	A	C	C	T	C	C	T	A	T	G	C	T	C	G	C	T	G	T	T	A	A	T	C	C	C	C	A	C	A	C	G	C	T	G	G	A	C	C	A	A	G	A	A	G	T	A	C	C
Labrador_Retriever	349	C	T	C	T	T	C	T	A	T	G	C	T	T	T	C	T	G	T	T	A	C	T	T	T	T	T	G	C	A	C	G	T	T	G	G	A	T	C	C	G	G	G	A	G	T	A	C	C
Labrador_Retriever	350	C	C	C	T	C	C	T	A	T	A	C	A	C	G	C	T	G	T	T	A	A	T	C	C	C	C	A	C	A	C	G	C	T	G	A	A	C	T	C	G	A	A	A	G	C	A	C	T
Labrador_Retriever	350	C	C	T	T	C	T	T	A	T	A	T	T	C	T	C	T	G	T	T	A	C	T	T	T	T	T	G	C	A	C	G	T	T	G	A	A	T	T	C	G	G	A	A	G	C	A	T	T
Labrador_Retriever	351	C	C	C	T	C	C	C	A	C	G	C	A	C	G	C	A	G	C	T	A	C	G	C	C	C	C	A	C	A	C	A	C	C	A	G	A	C	C	A	A	A	A	A	A	C	A	C	C
Labrador_Retriever	351	C	C	T	T	C	T	T	G	T	G	C	A	C	G	T	T	T	C	T	A	C	G	C	T	T	T	A	T	A	T	G	T	T	G	G	G	C	T	C	A	G	A	A	G	T	A	T	C
Labrador_Retriever	352	C	T	T	T	C	C	C	A	C	G	C	A	C	G	C	A	G	C	C	A	A	G	C	C	T	T	A	C	A	C	A	C	C	G	A	A	C	C	C	A	A	G	A	G	C	A	C	T
Labrador_Retriever	352	C	T	T	T	T	T	T	G	T	G	C	T	T	G	C	A	G	T	T	A	C	T	T	T	T	T	A	C	A	T	A	T	T	G	G	A	T	T	C	G	A	G	A	G	C	C	T	T
Labrador_Retriever	353	A	C	C	C	T	T	T	A	C	G	C	T	C	G	T	A	G	C	C	A	C	G	C	C	T	C	A	C	A	T	A	T	T	G	A	A	T	C	C	G	A	A	A	A	C	A	C	C
Labrador_Retriever	353	A	T	C	T	T	T	T	A	T	G	C	T	C	G	T	T	G	T	T	A	C	G	C	T	T	T	A	C	A	T	A	T	T	G	G	A	T	C	C	G	G	G	A	G	T	A	T	T
Labrador_Retriever	354	C	C	T	C	C	C	C	A	C	A	C	A	C	G	T	A	G	C	T	A	C	G	C	T	C	T	A	C	A	C	A	T	C	A	G	A	C	C	A	G	A	A	A	A	C	A	C	T
Labrador_Retriever	354	C	T	T	T	T	T	T	A	T	G	C	A	C	T	T	T	T	T	T	A	C	G	C	T	C	T	G	T	A	C	A	T	T	G	G	G	T	C	C	G	G	G	A	A	T	A	T	T
Labrador_Retriever	355	A	C	T	C	T	T	T	A	C	G	C	A	C	G	C	A	G	T	C	A	A	G	C	C	T	C	A	C	A	T	A	T	T	G	G	A	T	C	C	A	G	A	A	A	C	A	T	T
Labrador_Retriever	355	C	T	T	T	T	T	T	G	C	G	T	T	T	T	T	T	G	T	T	A	C	T	C	T	T	T	G	C	A	T	A	T	T	G	G	G	T	C	C	A	G	G	A	G	T	A	T	T
Labrador_Retriever	356	A	C	T	T	C	C	T	A	C	G	C	T	C	G	C	A	G	C	T	A	A	G	C	C	C	C	G	C	A	C	A	C	T	A	A	A	C	C	A	A	A	G	A	A	C	A	C	C
Labrador_Retriever	356	C	T	T	T	T	T	T	G	C	G	C	T	C	T	T	T	G	T	T	A	A	T	C	T	C	T	G	C	A	T	A	T	T	G	G	A	C	C	C	G	G	G	A	G	C	A	T	C
Labrador_Retriever	357	A	C	T	T	T	C	C	A	C	A	C	A	C	T	C	T	G	C	T	A	C	G	C	C	C	C	A	C	A	C	A	C	C	A	G	A	C	C	C	A	G	A	A	A	C	A	C	T
Labrador_Retriever	357	C	C	T	T	T	C	C	A	C	A	T	T	C	T	C	T	G	T	T	A	C	T	C	T	C	T	G	C	A	T	A	T	C	G	G	G	T	C	C	A	G	A	A	G	C	A	T	T
Labrador_Retriever	358	C	C	C	T	C	C	C	A	C	G	C	T	C	G	C	T	G	T	T	A	C	G	C	C	C	C	A	C	A	C	A	T	T	A	A	A	C	C	C	A	G	G	A	A	C	A	C	T
Labrador_Retriever	358	C	C	T	T	T	C	T	A	C	G	C	T	T	G	T	T	T	T	T	A	C	T	C	T	T	C	G	C	G	T	A	T	T	G	G	G	C	C	C	G	G	G	A	G	T	A	T	T
Labrador_Retriever	359	A	C	T	C	T	T	T	A	C	G	C	A	C	G	C	A	G	C	T	A	C	G	C	T	T	C	A	C	A	T	A	T	T	G	A	A	C	C	C	A	A	A	A	A	C	A	C	C
Labrador_Retriever	359	C	T	T	C	T	T	T	A	C	G	T	T	C	G	T	T	G	C	T	A	C	T	C	T	T	T	G	C	A	T	A	T	T	G	G	A	T	C	C	A	A	G	A	A	T	C	C	C
Labrador_Retriever	360	A	C	T	T	T	C	C	G	C	G	C	A	T	G	C	T	G	C	T	A	C	G	C	T	T	C	A	C	A	T	A	C	T	G	G	A	T	C	C	A	G	A	A	A	C	A	C	C
Labrador_Retriever	360	C	C	T	T	T	T	T	G	T	G	T	T	T	G	T	T	G	C	T	A	C	G	C	T	T	T	G	C	A	T	G	C	T	G	G	G	T	C	C	G	G	G	A	A	T	C	C	T
Labrador_Retriever	361	A	C	C	T	T	C	C	A	C	G	C	A	C	G	T	A	G	C	T	A	C	G	C	C	C	C	A	C	A	C	G	C	T	A	G	A	C	T	C	A	A	A	A	A	C	A	C	T
Labrador_Retriever	361	A	C	T	T	T	T	T	A	C	G	T	T	C	G	T	A	T	T	T	A	C	T	C	T	T	T	G	C	A	C	G	T	T	G	G	A	C	T	C	G	G	A	C	A	T	C	T	T
Labrador_Retriever	362	A	C	C	T	C	C	C	A	C	A	C	A	C	G	C	T	T	C	T	A	A	G	C	T	T	C	A	C	A	C	A	T	T	G	G	G	C	C	A	A	G	G	A	G	C	A	C	C
Labrador_Retriever	362	C	C	T	T	T	C	C	G	C	G	T	A	T	G	T	T	T	C	T	G	C	G	C	T	T	T	A	T	A	C	A	T	T	G	G	G	C	C	C	G	G	G	A	G	T	A	T	T
Labrador_Retriever	363	A	C	T	C	C	C	T	A	C	A	C	A	C	G	C	T	G	T	T	A	A	G	C	C	T	C	G	C	A	C	A	T	T	G	A	A	T	C	C	A	A	A	A	G	C	A	C	C
Labrador_Retriever	363	C	T	T	T	T	T	T	G	T	G	C	T	T	G	T	T	G	T	T	A	A	T	C	C	T	C	G	C	A	C	A	T	T	G	G	A	T	T	C	G	A	A	A	G	C	C	T	T
Labrador_Retriever	364	C	C	T	T	C	T	T	A	C	A	C	T	C	G	C	T	G	C	T	A	A	G	C	C	T	C	G	C	A	C	A	T	C	A	G	A	T	C	C	A	A	A	A	A	C	A	C	T
Labrador_Retriever	364	C	C	T	T	T	T	T	A	T	G	T	T	T	G	T	T	G	T	T	A	A	G	C	C	T	T	G	C	A	T	A	T	T	A	G	A	T	C	C	G	A	A	A	G	C	A	T	T
Labrador_Retriever	365	A	C	C	C	C	C	C	A	C	A	C	A	C	G	C	T	G	T	C	A	A	G	C	C	C	C	A	C	A	C	G	C	T	A	G	A	C	C	C	A	G	G	A	G	C	A	C	C
Labrador_Retriever	365	A	T	C	T	T	T	T	G	C	G	C	A	C	T	T	T	G	T	C	A	A	T	C	T	C	C	G	T	A	T	G	T	T	G	G	A	T	C	C	G	G	G	A	G	C	A	C	T
Labrador_Retriever	366	A	C	T	C	C	C	T	A	C	G	T	A	C	G	C	T	T	C	C	A	A	G	C	T	T	C	A	C	A	C	A	T	T	A	A	A	T	C	C	A	A	A	A	A	C	A	C	C
Labrador_Retriever	366	C	T	T	T	T	T	T	A	T	G	T	A	T	G	C	T	T	T	T	A	C	T	C	T	T	T	G	C	G	T	A	T	T	A	G	A	T	C	C	G	G	A	A	G	T	A	T	T
Labrador_Retriever	367	C	C	T	T	C	C	T	A	T	A	C	A	C	G	C	T	G	T	T	A	A	G	C	C	T	C	G	C	A	C	A	T	C	A	G	A	T	C	C	A	A	A	A	G	C	A	C	T
Labrador_Retriever	367	C	C	T	T	T	T	T	A	T	A	T	T	T	G	T	T	G	T	T	A	C	T	C	T	T	C	G	C	A	T	A	T	T	G	G	A	T	C	C	G	G	A	A	G	C	A	T	T
Labrador_Retriever	368	C	C	C	T	C	C	C	A	C	A	C	A	C	G	C	T	G	T	T	A	A	G	C	C	C	C	A	C	A	C	A	C	C	A	G	A	T	C	C	A	A	G	A	A	T	A	C	C
Labrador_Retriever	368	C	T	T	T	T	C	T	G	C	A	C	T	C	T	T	T	G	T	T	A	C	T	T	T	C	C	A	C	A	T	A	T	C	A	G	A	T	C	C	G	A	G	A	A	T	C	T	C
Labrador_Retriever	369	A	C	C	C	C	C	C	A	C	A	C	A	C	G	C	A	G	C	C	A	A	G	C	C	C	C	A	C	A	C	A	C	T	A	A	A	C	C	C	A	A	A	A	A	T	A	C	T
Labrador_Retriever	369	A	C	T	T	T	C	C	G	T	G	T	T	C	G	T	T	G	T	T	A	A	T	C	T	C	C	G	C	G	T	A	T	T	G	A	A	C	T	C	G	G	A	A	G	T	C	T	T
Labrador_Retriever	370	A	C	C	C	C	C	C	A	C	A	T	A	C	G	C	T	G	C	T	A	A	G	C	T	C	C	A	C	A	C	G	C	T	G	G	A	T	C	C	A	A	A	A	A	C	A	C	C
Labrador_Retriever	370	C	T	C	C	T	C	T	G	C	G	T	T	T	G	C	T	T	T	T	G	A	G	C	T	T	T	A	C	G	T	G	T	T	G	G	A	T	C	C	G	G	A	A	A	T	A	C	C
Labrador_Retriever	371	C	C	C	C	T	C	C	0	T	G	C	A	C	G	T	T	G	C	T	A	A	T	C	C	C	T	A	C	A	C	A	C	T	G	G	G	C	C	C	A	A	G	A	G	C	A	C	T
Labrador_Retriever	371	C	C	T	T	T	T	T	0	T	G	C	T	C	T	T	T	G	T	T	A	A	T	T	T	C	T	G	C	A	T	A	T	T	G	G	G	T	C	C	G	G	G	A	G	T	A	T	T
Labrador_Retriever	372	C	T	C	C	C	C	T	0	C	G	T	A	C	G	T	T	G	C	T	A	A	G	C	T	C	T	A	C	A	C	A	C	C	A	G	A	C	C	A	A	G	A	A	G	C	A	T	T
Labrador_Retriever	372	C	T	C	C	C	C	T	0	C	G	T	A	C	T	T	T	G	T	T	A	A	T	C	T	C	T	A	T	G	C	A	T	T	A	G	A	T	C	C	G	G	A	A	G	T	A	T	T
Labrador_Retriever	373	C	C	T	T	C	C	C	0	C	A	C	A	C	T	C	A	G	C	C	A	A	T	C	C	C	T	A	T	A	C	A	T	T	G	A	A	C	C	A	A	G	G	A	A	C	A	C	C
Labrador_Retriever	373	C	T	T	T	T	T	T	0	C	A	C	T	C	T	C	T	G	T	C	A	A	T	C	T	C	T	A	T	A	C	A	T	T	G	G	G	T	C	C	G	G	G	A	G	C	A	T	T
Labrador_Retriever	374	C	C	T	C	C	C	C	0	C	A	C	A	C	G	C	A	G	T	C	A	A	T	C	C	C	T	A	C	A	C	A	T	C	A	G	A	T	C	C	A	G	G	A	A	C	A	C	T
Labrador_Retriever	374	C	T	T	T	T	T	T	0	C	G	C	T	C	G	T	T	G	T	C	A	A	T	C	T	T	T	A	T	A	C	A	T	T	A	G	A	T	C	C	G	G	G	A	G	T	A	T	T
Labrador_Retriever	375	C	C	C	C	C	C	C	0	C	A	C	A	C	G	C	T	G	C	C	A	A	G	C	T	C	T	G	C	A	C	A	T	T	G	G	G	C	C	A	G	A	G	A	A	C	A	C	C
Labrador_Retriever	375	C	T	T	T	T	C	T	0	C	G	C	A	C	T	T	T	G	T	C	G	C	T	C	T	C	T	G	T	A	C	A	T	T	G	G	G	C	C	A	G	G	G	A	A	T	A	C	C
Labrador_Retriever	376	C	T	T	T	C	C	T	0	C	A	C	A	C	G	C	A	G	C	C	A	A	T	C	C	C	C	G	C	A	C	A	T	T	A	G	A	T	C	A	A	A	A	A	A	C	A	C	T
Labrador_Retriever	376	C	T	T	T	T	T	T	0	C	A	C	A	C	T	T	A	G	T	T	A	A	T	T	T	T	T	G	T	A	T	A	T	T	A	G	G	T	C	C	A	G	G	A	G	C	A	C	T
Labrador_Retriever	377	C	C	T	C	T	C	T	0	C	G	C	A	C	G	C	A	G	T	C	A	A	T	C	T	C	C	A	C	A	C	A	C	C	G	A	A	C	C	C	G	G	G	A	G	C	A	C	C
Labrador_Retriever	377	C	C	T	T	T	T	T	0	C	G	C	T	C	G	T	T	G	T	T	A	A	T	C	T	C	T	G	C	G	T	A	T	T	G	G	A	T	C	C	G	G	G	A	G	T	C	T	T
Labrador_Retriever	378	C	C	T	T	C	C	T	0	C	A	C	A	C	G	C	A	G	C	C	A	A	T	C	T	C	C	A	C	A	C	A	C	T	A	G	A	T	C	C	A	A	A	A	A	C	A	C	C
Labrador_Retriever	378	C	T	T	T	T	T	T	0	T	A	C	A	C	T	C	T	G	C	T	A	A	T	C	T	T	T	A	T	A	T	A	T	T	A	G	A	T	C	C	A	G	G	A	G	C	A	T	T
Labrador_Retriever	379	A	C	C	T	C	C	T	0	C	G	C	A	C	G	C	A	G	C	T	A	A	G	C	T	C	C	G	C	A	C	A	C	C	A	G	A	T	C	C	A	A	G	A	G	C	A	C	C
Labrador_Retriever	379	C	T	T	T	C	T	T	0	C	G	C	A	C	T	T	T	G	C	T	A	C	T	T	T	C	C	G	T	A	C	A	T	T	G	G	A	T	C	C	G	G	G	A	G	C	A	T	T
Labrador_Retriever	380	A	C	C	T	T	C	C	0	C	G	C	A	C	G	C	A	G	C	T	A	A	G	C	T	C	C	A	C	A	C	A	T	T	G	G	G	C	C	A	A	A	A	A	A	C	A	C	T
Labrador_Retriever	380	C	T	T	T	T	T	T	0	T	G	T	T	C	G	T	T	G	C	T	A	A	T	C	T	T	T	G	T	A	C	G	T	T	G	G	G	C	C	A	G	G	G	A	G	T	C	T	T
Labrador_Retriever	381	C	C	C	C	T	C	T	0	T	A	C	T	C	G	C	T	G	C	T	A	A	T	C	C	C	C	A	C	A	C	A	C	C	A	A	A	T	C	C	A	A	A	A	A	C	A	C	T
Labrador_Retriever	381	C	T	C	T	T	T	T	0	T	G	C	T	C	G	C	T	G	T	T	A	C	T	C	T	T	T	G	T	A	T	A	T	T	G	G	A	T	C	C	A	G	G	A	G	C	A	T	T
Labrador_Retriever	382	A	C	C	T	C	C	T	A	C	G	C	A	C	G	C	A	G	T	C	A	A	G	C	C	C	C	A	C	G	C	A	C	T	A	A	A	C	C	C	A	A	G	A	A	C	A	C	T
Labrador_Retriever	382	C	C	T	T	C	T	T	A	T	G	T	T	C	G	T	T	G	T	T	A	C	T	C	T	C	T	G	C	G	C	A	C	T	G	G	A	T	C	C	G	G	G	A	A	T	A	T	T
Labrador_Retriever	383	C	C	T	T	C	C	T	A	T	A	C	A	C	G	C	A	G	C	T	A	A	T	T	C	C	C	A	C	A	C	A	C	T	A	G	A	C	C	C	A	A	A	A	G	C	A	C	T
Labrador_Retriever	383	C	T	T	T	T	T	T	A	T	A	C	T	C	G	T	T	G	T	T	A	A	T	T	T	T	T	G	C	G	C	A	T	T	G	G	A	T	C	C	A	G	G	A	G	T	A	C	T
Labrador_Retriever	384	A	C	T	C	T	C	T	A	C	A	C	A	C	G	C	A	G	T	C	A	A	G	C	C	C	C	A	C	A	C	A	C	T	A	A	A	C	C	C	A	A	G	A	A	C	A	C	T
Labrador_Retriever	384	C	C	T	T	T	T	T	G	T	G	C	T	C	G	T	T	G	T	T	A	C	T	C	T	C	T	A	T	G	C	G	C	T	G	G	A	T	C	C	A	G	G	A	G	T	A	C	T
Labrador_Retriever	385	C	C	C	C	C	C	T	A	T	A	C	A	C	G	C	T	G	C	T	A	A	T	T	T	C	C	A	C	G	C	G	C	C	A	G	G	C	C	A	A	A	G	A	G	C	A	C	C
Labrador_Retriever	385	C	T	T	T	C	T	T	A	T	A	C	T	C	G	T	T	G	T	T	A	C	T	T	T	C	T	A	C	G	C	G	C	T	G	G	G	T	C	C	G	G	G	A	G	C	A	T	T
Labrador_Retriever	386	A	C	T	T	C	C	T	A	C	A	T	A	C	G	C	A	G	T	C	A	A	G	C	C	C	T	A	C	A	C	A	T	T	G	A	A	C	C	C	A	A	G	A	A	T	A	C	C
Labrador_Retriever	386	C	C	T	T	C	C	T	A	T	G	T	T	T	T	C	T	G	T	T	A	C	T	C	T	T	T	A	T	G	T	A	T	T	G	A	A	T	C	C	G	G	G	A	A	T	A	C	T
Labrador_Retriever	387	C	C	T	T	C	C	T	A	T	A	C	A	C	G	C	A	G	T	T	A	A	T	C	C	C	T	G	C	A	C	A	T	T	A	G	A	T	C	C	A	A	G	A	A	C	A	C	T
Labrador_Retriever	387	C	C	T	T	T	T	T	A	T	A	C	T	T	G	T	T	G	T	T	A	C	T	C	T	C	T	G	C	A	T	A	T	T	A	G	A	T	C	C	A	G	G	A	G	C	A	C	T
Labrador_Retriever	388	C	C	C	C	C	C	T	A	T	A	C	A	C	G	C	A	G	T	T	A	A	T	C	C	C	T	A	C	A	C	A	C	C	A	G	A	C	C	C	A	A	A	A	A	C	A	C	T
Labrador_Retriever	388	C	C	T	T	C	C	T	A	T	A	T	T	C	T	C	T	G	T	T	A	C	T	C	T	T	T	G	C	A	T	A	T	T	G	G	A	T	C	C	G	G	A	A	G	T	A	T	T
Labrador_Retriever	389	C	C	C	C	C	C	C	A	C	A	C	A	C	G	C	A	G	C	C	A	C	G	C	C	C	T	A	C	A	C	A	C	T	G	A	A	C	C	C	A	A	0	A	A	C	A	T	C
Labrador_Retriever	389	C	C	C	C	C	C	T	A	T	A	C	T	C	G	T	A	G	T	T	A	C	G	C	T	C	T	A	T	A	C	A	T	T	G	G	A	T	T	C	A	A	0	A	G	C	A	T	T
Labrador_Retriever	390	A	C	C	T	C	C	T	A	T	A	C	A	C	G	C	T	G	T	T	A	A	G	C	T	C	C	A	C	A	C	G	T	T	A	G	A	C	C	C	A	A	A	A	G	T	A	C	T
Labrador_Retriever	390	A	T	T	T	T	T	T	A	T	A	C	A	C	G	T	T	G	T	T	A	C	T	T	T	T	T	A	C	A	C	G	T	T	G	G	G	T	C	C	A	A	A	A	G	T	A	T	T
Labrador_Retriever	391	A	C	C	T	T	C	T	A	C	A	C	A	C	G	C	A	G	C	T	A	A	G	C	C	C	T	A	C	A	C	A	C	C	A	A	A	C	C	A	A	A	A	A	A	C	A	C	T
Labrador_Retriever	391	C	C	C	T	T	T	T	A	C	G	T	T	T	G	T	T	T	T	T	A	A	T	C	T	C	T	A	C	A	C	A	T	C	G	G	G	T	C	C	A	G	G	A	G	C	A	T	T
Labrador_Retriever	392	A	C	C	T	C	C	T	A	C	A	C	A	C	G	C	T	G	C	T	A	A	G	C	T	C	C	A	C	A	C	A	T	C	A	A	A	C	C	C	A	A	A	A	A	C	A	C	T
Labrador_Retriever	392	A	T	T	T	T	T	T	A	T	A	T	T	C	G	T	T	T	T	T	A	C	G	C	T	T	T	A	C	A	C	G	T	T	A	G	A	T	C	C	A	G	A	A	G	T	A	T	T
Labrador_Retriever	393	C	C	C	C	C	T	T	A	C	A	C	T	C	G	C	A	G	C	T	A	A	T	C	T	C	T	A	C	A	C	A	C	C	A	A	A	T	C	C	A	G	G	A	G	C	A	C	T
Labrador_Retriever	393	C	C	C	T	T	T	T	A	C	A	T	T	C	G	T	T	T	T	T	A	C	T	C	T	C	T	G	C	A	T	A	T	T	G	G	A	T	T	C	G	G	G	A	G	C	A	C	T
Labrador_Retriever	394	C	C	C	C	C	T	T	A	C	A	T	T	C	G	T	A	G	T	C	A	A	T	C	C	T	T	G	C	A	C	A	T	T	A	A	A	T	C	C	A	G	G	A	G	C	A	C	T
Labrador_Retriever	394	C	C	T	T	C	T	T	A	C	G	T	T	C	G	T	A	T	T	T	A	A	T	C	T	T	T	G	T	A	C	A	T	T	A	G	A	T	C	C	A	G	G	A	G	C	A	C	T
Labrador_Retriever	395	A	C	C	T	C	C	T	A	C	G	C	A	C	G	T	T	G	T	T	A	A	G	C	T	C	C	A	C	A	C	A	T	T	G	A	A	C	C	C	A	A	A	A	G	T	A	T	T
Labrador_Retriever	395	A	C	T	T	C	T	T	A	T	G	C	A	T	G	T	T	T	T	T	A	A	T	T	T	C	T	A	C	A	C	A	T	T	G	G	G	T	C	C	A	A	G	A	G	T	A	T	T
Labrador_Retriever	396	A	C	T	C	T	C	C	A	C	G	C	T	C	G	T	T	G	C	T	A	C	G	C	T	C	C	G	C	A	C	A	C	C	G	G	A	C	C	A	A	A	G	A	G	C	A	C	T
Labrador_Retriever	396	C	C	T	C	T	T	T	G	T	G	C	T	T	G	T	T	G	C	T	A	C	G	T	T	C	T	G	C	A	C	A	T	T	G	G	G	C	C	C	A	G	G	A	G	C	A	T	T
Labrador_Retriever	397	A	C	C	C	C	C	T	A	C	A	C	A	C	G	T	A	G	C	C	A	A	G	C	C	C	T	A	C	A	C	A	T	T	G	G	A	C	C	A	G	A	A	A	A	C	A	C	C
Labrador_Retriever	397	C	T	T	T	T	C	T	A	T	A	C	A	T	G	T	T	T	T	T	A	C	T	C	C	C	T	G	C	G	C	G	T	T	G	G	G	T	C	C	G	G	G	A	A	T	A	T	T
Labrador_Retriever	398	A	C	C	T	C	C	C	G	T	A	C	A	C	G	C	A	G	C	T	A	A	T	C	C	C	T	A	C	A	C	A	T	T	G	G	A	T	C	C	A	G	G	A	A	C	A	C	T
Labrador_Retriever	398	C	C	T	T	T	T	C	G	T	G	C	T	T	G	T	T	G	T	T	A	C	T	C	C	T	T	G	T	A	C	A	T	T	G	G	A	T	C	C	G	G	G	A	A	T	A	C	T
Labrador_Retriever	399	C	C	T	T	T	C	T	A	C	A	C	A	C	G	C	A	G	T	T	A	A	T	C	T	C	T	A	C	A	C	A	C	T	G	A	A	T	C	A	A	G	0	A	A	C	A	C	C
Labrador_Retriever	399	C	C	T	T	T	T	T	A	C	A	C	T	C	G	C	A	G	T	T	A	A	T	T	T	C	T	G	C	G	C	A	T	T	G	G	G	T	C	C	A	G	0	A	G	T	A	T	T
Labrador_Retriever	400	C	C	T	T	C	C	C	A	T	G	C	A	C	G	C	A	G	C	T	A	A	T	C	C	C	T	A	C	A	C	G	T	T	A	G	A	T	C	C	A	A	G	A	G	C	A	C	C
Labrador_Retriever	400	C	T	T	T	C	T	T	A	T	G	C	A	C	G	C	T	G	C	T	A	A	T	C	T	T	T	G	T	A	C	G	T	T	A	G	A	T	C	C	A	G	G	A	G	C	A	C	T
Labrador_Retriever	401	A	C	C	T	C	C	C	A	T	A	C	T	T	G	C	A	G	C	T	A	C	G	C	C	C	C	A	C	A	C	A	T	T	A	G	A	C	C	C	A	A	0	A	A	C	A	T	T
Labrador_Retriever	401	C	C	T	T	T	T	T	A	T	G	C	T	T	G	T	T	G	C	T	A	C	G	C	T	C	C	G	C	G	C	A	T	T	A	G	A	T	C	C	A	A	0	A	G	C	C	T	T
Labrador_Retriever	402	C	C	T	T	T	C	C	A	C	G	C	A	C	G	T	A	G	C	T	A	A	G	T	T	C	C	A	C	A	C	A	C	C	A	G	A	C	C	A	A	A	A	A	G	C	A	T	T
Labrador_Retriever	402	C	C	T	T	T	C	T	A	T	G	T	T	C	G	T	T	G	T	T	A	A	G	T	T	C	C	G	T	G	C	G	T	C	G	G	A	T	T	C	A	G	G	A	G	T	A	T	T
Labrador_Retriever	403	C	C	C	C	C	C	T	A	C	A	C	A	C	G	C	A	G	T	T	A	A	G	C	C	C	T	A	C	A	C	A	T	T	A	A	A	T	C	C	A	A	G	A	A	C	A	C	C
Labrador_Retriever	403	C	C	C	T	T	T	T	A	C	G	C	T	T	T	T	T	G	T	T	A	C	T	C	T	C	T	G	C	A	C	A	T	T	G	G	A	T	C	C	G	G	G	A	A	T	A	C	T
Labrador_Retriever	404	C	C	T	C	C	C	C	A	C	A	C	A	C	G	C	A	G	C	T	A	A	G	C	T	C	T	A	C	A	C	A	T	T	A	A	A	C	C	A	A	A	G	A	A	T	A	C	T
Labrador_Retriever	404	C	C	T	T	C	C	T	A	T	G	C	T	C	G	T	T	G	T	T	A	C	T	T	T	C	T	A	C	A	C	A	T	T	G	G	A	T	T	C	G	A	G	A	A	T	A	T	T
Labrador_Retriever	405	A	C	C	T	C	C	T	A	C	A	C	A	C	G	C	A	G	T	C	A	A	T	C	C	T	T	G	C	A	C	A	T	T	G	A	A	T	C	C	A	G	G	A	G	C	A	C	C
Labrador_Retriever	405	C	C	C	T	T	T	T	A	T	A	C	T	C	G	C	A	G	T	T	A	A	T	C	T	T	T	G	C	G	C	A	T	T	G	A	A	T	C	C	G	G	G	A	G	C	A	T	T
Labrador_Retriever	406	A	C	C	T	T	C	C	A	C	A	C	T	C	G	C	T	G	C	C	A	A	G	C	C	C	C	A	C	A	C	A	C	T	A	A	A	T	C	C	A	G	A	A	G	C	A	C	C
Labrador_Retriever	406	C	T	T	T	T	T	C	G	T	G	C	T	C	T	T	T	G	C	T	A	C	T	T	T	T	T	A	C	A	C	G	T	T	G	G	A	T	C	C	A	G	G	A	G	C	A	T	T
Labrador_Retriever	407	A	C	C	C	C	C	C	A	T	G	C	A	C	G	C	A	G	C	T	A	A	T	C	T	C	C	A	C	A	C	G	C	T	G	A	A	C	C	C	A	G	A	A	G	C	A	T	C
Labrador_Retriever	407	C	T	C	T	T	T	T	G	T	G	C	T	C	G	T	T	T	C	T	A	C	T	C	T	T	T	G	C	A	C	G	T	T	G	G	G	T	C	C	A	G	A	A	G	C	A	T	C
Labrador_Retriever	408	A	C	T	T	T	C	C	A	C	A	C	T	C	G	T	A	G	C	C	A	A	T	C	C	C	T	A	C	A	C	A	C	T	G	A	A	C	C	C	A	G	A	A	G	C	A	C	C
Labrador_Retriever	408	C	T	T	T	T	T	C	G	T	A	C	T	C	G	T	T	G	T	T	A	A	T	T	T	C	T	G	C	A	C	A	T	T	G	G	G	T	C	C	A	G	G	A	G	C	A	T	T
Labrador_Retriever	409	A	C	C	T	C	C	T	A	C	A	C	A	C	G	C	A	G	T	C	A	A	G	C	T	T	T	A	C	A	C	A	T	T	G	A	A	T	C	C	A	A	G	A	G	C	A	C	C
Labrador_Retriever	409	C	C	C	T	C	T	T	A	C	G	C	T	C	G	T	A	G	T	C	A	C	T	C	T	T	T	G	C	A	C	A	T	T	G	G	G	T	C	C	A	G	G	A	G	C	A	T	T
Labrador_Retriever	410	C	C	C	T	C	C	T	A	C	A	C	A	C	G	C	A	G	T	C	A	A	G	C	T	T	T	A	C	A	C	A	T	T	G	A	A	T	C	C	G	A	G	A	G	C	A	C	C
Labrador_Retriever	410	C	C	C	T	C	T	T	A	T	A	T	T	C	G	T	A	G	T	T	A	C	T	C	T	T	T	G	C	G	C	A	T	T	G	G	G	T	C	C	G	G	G	A	G	C	A	T	T
Labrador_Retriever	411	C	C	C	C	C	C	C	A	C	A	C	A	C	G	C	A	G	C	T	A	A	G	C	T	C	C	A	C	A	C	A	C	C	G	A	A	T	C	A	A	A	G	A	A	C	A	C	C
Labrador_Retriever	411	C	C	T	T	T	T	T	A	C	G	T	A	C	G	C	T	G	T	T	A	C	G	T	T	C	C	A	C	G	C	A	T	T	G	G	A	T	T	C	A	A	G	A	G	T	A	T	T
Labrador_Retriever	412	C	C	T	T	C	C	T	A	C	A	C	T	C	G	C	A	G	C	T	A	A	G	C	C	C	C	A	C	A	C	A	C	C	G	G	A	T	C	A	A	A	G	A	G	C	A	C	C
Labrador_Retriever	412	C	C	T	T	C	C	T	G	C	A	T	T	T	T	C	T	G	T	T	A	C	G	T	T	C	T	A	C	A	C	A	T	T	G	G	G	T	C	C	A	G	G	A	G	C	A	C	T
Labrador_Retriever	413	A	C	T	T	C	C	C	A	T	A	C	A	C	G	C	A	G	T	T	A	A	G	C	C	C	T	A	C	A	C	A	T	T	G	A	A	C	C	A	A	G	G	A	A	C	A	C	T
Labrador_Retriever	413	C	T	T	T	T	C	T	G	T	G	C	A	C	T	T	A	G	T	T	A	A	G	C	T	C	T	A	C	A	C	A	T	T	G	G	G	T	C	C	A	G	G	A	G	T	A	C	T
Labrador_Retriever	414	C	C	C	C	C	C	C	A	T	A	C	A	C	G	C	A	G	C	T	A	A	G	C	T	C	C	A	C	A	C	A	C	T	A	G	A	C	C	A	A	A	G	A	A	T	A	T	T
Labrador_Retriever	414	C	T	T	C	T	C	T	A	T	G	C	T	C	G	T	T	T	C	T	A	A	G	T	T	T	T	A	T	A	C	A	T	T	G	G	A	C	C	C	G	A	G	A	A	T	A	T	T
Labrador_Retriever	415	C	C	T	T	C	C	T	A	C	A	C	A	C	G	C	T	G	C	T	A	A	G	C	T	C	C	A	C	A	C	A	T	C	A	G	A	T	C	C	A	A	G	A	A	T	A	C	T
Labrador_Retriever	415	C	T	T	T	C	T	T	A	C	G	C	T	C	G	C	T	G	T	T	A	A	T	C	T	T	T	A	C	A	C	A	T	C	G	G	A	T	C	C	A	G	G	A	A	T	A	T	T
Labrador_Retriever	416	C	C	T	T	T	C	T	A	C	A	C	T	C	G	C	T	G	C	T	A	A	T	C	T	C	C	A	C	A	C	A	C	T	A	A	A	T	C	C	A	A	G	A	A	C	A	C	T
Labrador_Retriever	416	C	T	T	T	T	T	T	A	C	G	C	T	C	G	T	T	G	T	T	A	C	T	C	T	T	C	A	C	A	C	A	C	T	G	G	A	T	C	C	A	G	G	A	G	T	A	T	T
Labrador_Retriever	417	A	C	C	T	C	C	C	A	C	G	C	A	C	G	C	T	G	C	C	A	A	G	C	C	C	C	A	C	A	C	A	T	C	A	A	A	T	C	C	A	G	A	A	G	C	A	C	T
Labrador_Retriever	417	C	C	T	T	T	C	T	G	C	G	C	T	T	T	T	T	G	T	T	A	C	G	T	C	C	T	G	C	G	C	A	T	T	G	G	A	T	C	C	A	G	G	A	G	T	A	T	T
Labrador_Retriever	418	A	C	C	T	C	C	C	A	C	G	C	T	C	G	C	T	G	C	T	A	A	G	C	C	C	C	A	C	A	C	A	T	C	A	G	A	T	C	A	A	A	G	A	G	C	A	C	T
Labrador_Retriever	418	C	T	T	T	T	C	T	A	C	G	T	T	C	G	C	T	G	T	T	A	A	T	C	T	C	T	G	C	G	C	G	T	T	G	G	A	T	C	C	G	G	G	A	G	C	A	C	T
Labrador_Retriever	419	C	C	C	T	T	C	T	A	C	A	C	T	C	G	C	T	G	C	T	A	A	T	C	T	C	C	A	C	A	C	A	T	T	A	A	A	T	C	C	A	A	G	A	A	C	A	C	T
Labrador_Retriever	419	C	C	T	T	T	T	T	A	C	G	C	T	C	G	T	T	G	T	T	A	A	T	C	T	C	T	A	C	G	T	A	T	T	G	G	A	T	C	C	A	G	G	A	G	C	A	C	T
Labrador_Retriever	420	C	C	C	C	C	C	T	A	T	A	C	A	C	G	T	A	G	C	T	A	A	G	C	T	C	C	A	C	A	C	A	T	T	A	A	A	C	C	A	A	A	G	A	A	C	A	C	T
Labrador_Retriever	420	C	T	T	T	C	C	T	G	T	G	C	T	C	G	T	T	T	C	T	A	C	T	T	T	C	T	A	C	A	C	A	T	T	G	G	A	T	T	C	A	G	G	A	G	T	A	T	T
Labrador_Retriever	421	C	C	T	T	C	C	T	A	T	A	C	T	C	G	T	T	G	C	T	A	A	G	C	T	C	C	A	C	A	C	A	T	T	A	A	A	C	C	A	A	A	G	A	A	T	A	T	T
Labrador_Retriever	421	C	C	T	T	T	T	T	G	T	G	C	T	C	G	T	T	T	T	T	A	A	G	T	T	T	T	A	C	A	C	A	T	T	G	G	A	T	T	C	A	G	G	A	A	T	A	T	T
Labrador_Retriever	422	C	C	C	C	C	C	T	A	C	A	C	A	C	G	C	T	G	T	T	A	A	G	C	C	C	T	A	C	A	C	A	C	T	G	A	A	T	C	C	A	G	G	A	A	C	A	C	C
Labrador_Retriever	422	C	C	C	T	T	T	T	A	C	G	C	T	T	T	T	T	G	T	T	A	C	T	C	T	C	T	A	T	G	T	A	T	T	G	G	G	T	T	C	A	G	G	A	A	T	A	C	T
Labrador_Retriever	423	A	C	C	T	T	C	T	A	T	A	C	A	C	G	T	T	G	C	T	A	A	T	C	T	C	C	A	C	A	C	A	T	T	A	G	A	C	C	C	A	A	A	A	A	C	A	T	T
Labrador_Retriever	423	A	T	T	T	T	T	T	A	T	A	T	T	C	G	T	T	T	C	T	A	A	T	T	T	C	T	A	C	G	C	G	T	T	G	G	A	C	C	C	A	A	G	A	A	C	C	T	T
Labrador_Retriever	424	A	C	C	T	C	C	C	A	C	A	C	A	C	G	C	T	G	T	T	A	A	G	C	C	C	C	A	C	A	C	A	T	C	G	A	A	T	C	C	A	A	G	A	G	C	A	C	T
Labrador_Retriever	424	C	T	T	T	T	T	T	A	C	G	T	T	C	G	T	T	G	T	T	A	C	G	C	T	C	T	A	C	G	C	A	T	T	G	G	A	T	C	C	G	G	G	A	G	C	A	C	T
Labrador_Retriever	425	A	C	C	T	C	T	C	A	C	A	C	T	C	G	C	T	G	C	T	A	A	G	C	C	C	C	A	C	A	C	A	C	T	A	A	A	T	C	C	A	G	G	A	G	C	A	C	C
Labrador_Retriever	425	C	T	T	T	T	T	T	G	T	G	C	T	C	G	T	T	G	T	T	A	C	G	T	T	T	C	A	C	A	T	G	C	T	G	G	A	T	C	C	G	G	G	A	G	C	A	T	T
Labrador_Retriever	426	A	C	C	T	T	T	C	G	C	A	C	T	C	G	C	T	G	C	C	A	A	G	C	T	C	C	A	C	A	C	A	C	T	A	G	A	T	C	C	A	G	A	A	G	C	A	C	T
Labrador_Retriever	426	C	T	T	T	T	T	T	G	C	G	C	T	C	T	T	T	G	T	C	A	A	T	C	T	T	C	A	C	A	T	A	T	T	G	G	A	T	C	C	A	G	A	A	G	C	A	T	T
Labrador_Retriever	427	C	C	C	C	C	C	C	A	C	A	C	A	C	G	C	A	G	C	T	A	A	G	C	T	C	C	A	C	A	C	A	C	C	A	G	A	C	C	C	A	A	0	A	A	T	A	C	C
Labrador_Retriever	427	C	T	T	T	T	T	T	G	C	G	C	T	C	G	C	T	G	C	T	G	A	G	T	T	T	T	A	C	A	C	A	T	T	G	G	A	T	C	C	A	G	0	A	A	T	A	C	T
Labrador_Retriever	428	A	C	C	T	C	C	C	A	C	A	C	A	C	G	C	T	G	C	C	A	A	G	C	C	C	T	A	C	A	C	A	T	T	A	G	A	T	C	A	A	A	A	A	A	C	A	C	C
Labrador_Retriever	428	C	C	T	T	T	C	T	A	C	G	C	T	C	G	T	T	G	T	T	A	A	G	T	T	C	T	A	C	A	T	G	T	T	G	G	A	T	C	C	A	G	G	A	A	C	A	C	T
Labrador_Retriever	429	C	C	C	C	C	C	C	A	C	A	C	A	C	G	C	T	G	C	T	A	A	G	C	C	C	T	A	C	A	C	A	T	C	A	G	A	T	C	C	A	G	G	A	A	C	A	C	C
Labrador_Retriever	429	C	T	T	C	T	T	T	G	T	A	C	A	C	G	C	T	G	T	T	A	A	T	C	T	T	T	A	T	A	C	G	T	T	G	G	A	T	C	C	G	G	G	A	G	T	C	T	T
Labrador_Retriever	430	C	C	C	C	C	C	T	A	C	A	C	T	C	G	C	A	G	C	T	A	A	G	C	T	C	C	A	C	A	C	A	C	T	A	G	A	C	C	A	A	A	A	A	A	T	A	C	T
Labrador_Retriever	430	C	T	C	C	C	C	T	G	T	A	C	T	C	G	C	T	T	T	T	A	A	T	T	T	C	T	A	C	A	C	A	T	T	G	G	A	T	C	C	A	G	G	A	A	T	A	T	T
Labrador_Retriever	431	A	C	C	T	C	C	C	A	C	A	C	A	C	G	C	T	G	C	C	A	A	G	C	T	C	T	A	C	A	C	A	T	C	A	G	A	C	C	C	A	A	A	A	A	C	A	T	T
Labrador_Retriever	431	C	C	C	T	T	T	T	A	C	G	C	T	C	G	T	T	G	T	C	A	C	T	T	T	T	T	A	C	G	C	A	T	T	G	G	A	T	T	C	A	G	A	A	G	T	A	T	T
Labrador_Retriever	432	A	C	T	C	C	T	T	A	T	A	C	A	C	T	T	A	G	T	T	A	A	T	C	C	T	C	A	C	A	C	G	T	T	G	G	A	C	C	C	A	A	A	A	G	C	A	T	T
Labrador_Retriever	432	C	C	T	T	T	T	T	A	T	A	C	A	C	T	T	T	G	T	T	A	A	T	C	T	T	T	G	T	A	T	G	T	T	G	G	G	C	C	C	G	G	A	A	G	C	A	T	T
Labrador_Retriever	433	A	C	C	T	C	C	T	A	C	G	C	A	C	G	C	T	G	T	C	A	A	G	C	C	C	T	A	C	A	C	A	T	C	A	G	A	T	C	C	A	G	G	A	A	C	A	C	T
Labrador_Retriever	433	C	C	C	T	T	T	T	G	C	G	T	A	T	T	C	T	G	T	C	A	C	T	C	C	C	T	A	C	A	C	A	T	T	G	G	G	T	C	C	G	G	G	A	G	T	A	C	T
Labrador_Retriever	434	C	C	C	C	T	C	C	A	C	G	C	T	C	G	C	T	G	T	T	A	A	G	C	C	C	C	A	C	A	C	A	T	T	A	G	A	T	C	A	A	A	A	A	A	C	A	C	T
Labrador_Retriever	434	C	C	T	T	T	C	C	G	T	G	T	T	T	G	T	T	G	T	T	A	A	G	C	C	C	T	G	C	A	C	G	T	T	A	G	A	T	C	C	G	G	G	A	G	C	A	C	T
Labrador_Retriever	435	C	C	T	C	C	C	T	A	T	G	C	A	C	G	T	A	G	C	T	A	A	G	C	T	C	T	A	T	A	C	A	T	T	G	A	A	C	C	C	A	G	G	A	A	T	A	C	C
Labrador_Retriever	435	C	C	T	T	T	T	T	A	T	G	C	A	T	T	T	T	G	T	T	A	C	G	C	T	T	T	A	T	G	C	A	T	T	G	G	A	T	C	C	A	G	G	A	A	T	A	T	T
Labrador_Retriever	436	C	C	C	T	C	C	C	A	T	A	C	T	C	G	C	A	G	C	T	A	C	G	C	C	C	C	A	C	A	C	G	C	T	A	A	A	T	C	C	A	G	G	A	G	C	A	C	C
Labrador_Retriever	436	C	C	C	T	T	T	T	G	T	G	T	T	C	G	T	T	G	T	T	A	C	G	T	C	C	T	A	T	A	C	G	T	T	G	G	A	T	C	C	A	G	G	A	G	C	A	C	T
Labrador_Retriever	437	C	C	T	T	T	C	C	A	C	A	C	A	C	G	C	A	G	T	C	A	A	G	C	C	C	C	A	C	A	C	A	C	T	G	A	A	C	C	C	A	A	0	A	A	C	A	C	C
Labrador_Retriever	437	C	C	T	T	T	T	T	G	C	A	C	A	C	G	C	T	G	T	C	A	C	T	C	T	C	T	A	C	G	C	A	C	T	G	A	A	T	T	C	A	G	0	A	A	T	A	C	T
Labrador_Retriever	438	C	C	T	T	C	T	T	A	C	G	T	A	C	G	C	A	G	C	C	A	A	G	C	C	C	C	A	C	A	C	G	C	T	G	A	A	C	C	C	A	A	G	A	A	C	A	C	T
Labrador_Retriever	438	C	C	T	T	T	T	T	G	C	G	T	A	C	G	C	T	G	T	C	A	A	T	T	T	C	T	A	C	G	C	G	C	T	G	A	A	T	T	C	A	G	G	A	G	T	A	T	T
Labrador_Retriever	439	A	C	C	T	C	C	C	A	C	A	C	T	C	G	C	T	G	C	C	A	A	G	C	T	C	C	A	C	A	C	A	T	T	A	A	A	T	C	C	A	G	0	A	G	C	A	C	C
Labrador_Retriever	439	C	T	T	T	T	T	T	A	C	G	C	T	C	T	C	T	G	T	C	A	C	T	T	T	T	T	A	C	A	C	A	T	T	G	G	A	T	C	C	A	G	0	A	G	C	A	C	T
Labrador_Retriever	440	C	C	C	T	C	T	C	A	C	A	C	T	C	G	C	T	G	C	C	A	A	G	C	C	C	C	A	C	A	C	A	C	T	G	A	A	T	C	C	A	G	G	A	G	C	A	C	C
Labrador_Retriever	440	C	C	C	T	T	T	T	G	C	A	T	T	C	T	C	T	G	T	T	A	C	T	C	T	T	T	A	T	A	C	A	C	T	G	A	A	T	C	C	A	G	G	A	G	C	A	T	T
Labrador_Retriever	441	C	C	T	T	C	C	T	A	T	A	C	A	C	G	C	T	G	T	T	A	A	G	C	C	C	C	A	C	A	C	A	T	C	A	A	A	T	C	C	A	G	A	A	A	C	A	C	T
Labrador_Retriever	441	C	C	T	T	C	C	T	A	T	G	C	T	C	T	C	T	G	T	T	A	A	G	C	T	C	T	A	C	A	C	A	T	T	G	G	A	T	C	C	A	G	A	A	G	T	A	C	T
Labrador_Retriever	442	C	C	C	C	C	C	T	A	C	A	C	T	C	G	C	A	G	C	T	A	A	G	C	T	C	C	A	C	A	C	A	T	T	A	G	A	T	C	C	A	A	G	A	G	C	A	C	C
Labrador_Retriever	442	C	C	C	C	T	T	T	A	C	A	T	T	C	G	T	T	G	T	T	A	A	T	C	T	C	T	A	C	G	T	A	T	T	G	G	G	T	T	C	A	G	G	A	G	C	A	C	T
Labrador_Retriever	443	A	C	C	T	T	C	C	A	C	A	C	A	C	G	C	A	G	C	T	A	A	G	C	C	C	C	A	C	A	C	A	C	C	A	G	A	C	C	A	A	A	A	A	A	C	A	T	T
Labrador_Retriever	443	A	C	T	T	T	C	T	G	T	G	C	A	T	G	T	T	T	T	T	A	A	T	T	T	C	T	G	C	A	C	A	C	T	G	G	G	C	C	C	A	A	G	A	G	T	A	T	T
Labrador_Retriever	444	A	C	C	T	C	C	T	A	C	A	C	A	C	G	C	T	G	T	C	A	A	G	C	C	C	T	A	C	A	C	A	C	C	A	A	A	C	C	C	A	G	G	A	A	T	A	C	T
Labrador_Retriever	444	C	C	T	T	T	T	T	G	C	G	T	A	C	G	C	T	G	T	C	A	A	T	C	C	C	T	A	C	G	C	G	T	T	G	G	A	T	C	C	G	G	G	A	A	T	A	C	T
Labrador_Retriever	445	C	C	T	T	T	C	C	0	C	A	C	A	C	G	T	T	G	C	T	A	A	G	C	T	C	C	A	C	A	C	A	T	T	A	A	A	T	C	C	A	A	A	A	G	C	A	C	C
Labrador_Retriever	445	C	C	T	T	T	C	T	0	T	A	T	T	C	G	T	T	T	T	T	A	C	G	C	T	T	T	A	T	A	T	G	T	T	A	G	A	T	C	C	G	G	G	A	G	C	A	T	T
Labrador_Retriever	446	C	C	T	T	C	C	T	0	C	A	C	A	C	G	C	A	G	C	T	A	A	T	C	C	C	T	G	C	A	T	A	T	T	A	G	A	C	C	A	A	G	G	A	A	C	A	C	C
Labrador_Retriever	446	C	C	T	T	T	T	T	0	C	A	C	T	C	G	C	A	G	C	T	A	A	T	C	C	T	T	G	C	A	T	A	T	T	G	G	G	C	C	A	G	G	G	A	A	T	A	T	T
Labrador_Retriever	447	C	C	T	T	C	C	C	0	C	A	C	A	C	G	C	T	G	C	T	A	A	G	C	C	C	C	A	C	A	C	A	T	T	A	A	A	T	C	C	A	A	A	A	A	C	A	C	T
Labrador_Retriever	447	C	C	T	T	C	C	T	0	T	G	C	T	C	T	T	T	G	C	T	A	C	T	T	T	T	T	A	C	A	C	A	T	T	G	G	A	T	C	C	G	A	G	A	G	T	A	T	T
Labrador_Retriever	448	A	C	C	C	C	C	T	0	C	A	C	A	C	G	C	T	G	T	T	A	A	G	C	T	C	C	A	C	A	C	A	C	T	A	A	A	C	T	C	A	G	A	A	A	C	A	C	T
Labrador_Retriever	448	C	T	T	T	C	T	T	0	C	G	C	A	C	G	T	T	G	T	T	A	A	T	T	T	T	T	G	T	A	T	A	T	T	G	G	A	C	T	C	G	G	G	A	G	C	A	T	T
Labrador_Retriever	449	C	T	T	T	C	C	T	0	C	G	C	T	C	G	C	A	G	C	T	A	A	T	C	C	C	T	A	C	A	T	A	T	T	A	G	A	C	C	A	A	A	A	A	A	C	A	C	C
Labrador_Retriever	449	C	T	T	T	T	C	T	0	T	G	C	T	C	G	C	T	G	T	T	A	C	T	C	T	C	T	G	T	A	T	G	T	T	G	G	G	T	C	A	A	G	G	A	A	C	C	C	C
Labrador_Retriever	450	C	T	T	T	C	C	T	0	C	A	C	A	C	G	C	A	G	C	C	A	A	T	C	C	C	T	A	C	A	C	A	T	T	G	G	G	C	C	A	A	G	A	A	A	C	A	C	C
Labrador_Retriever	450	C	T	T	T	T	T	T	0	T	G	C	T	C	G	T	T	G	C	T	A	A	T	C	T	C	T	G	C	A	C	G	T	T	G	G	G	C	C	A	A	G	G	A	A	T	C	C	C
Labrador_Retriever	451	C	C	T	T	C	C	T	0	C	A	C	A	C	G	T	A	G	T	C	A	A	T	C	T	C	C	A	C	A	C	A	C	T	A	G	A	C	C	A	A	A	G	A	G	C	A	C	T
Labrador_Retriever	451	C	T	T	T	T	T	T	0	C	G	C	T	C	G	T	T	G	T	C	A	A	T	C	T	C	T	G	T	G	T	A	T	T	A	G	A	T	C	A	A	G	G	A	G	C	A	C	T
Labrador_Retriever	452	C	C	C	T	C	C	C	0	C	A	C	A	C	G	C	T	T	C	C	A	C	G	C	T	T	T	A	T	A	C	A	T	T	A	G	A	T	C	A	A	A	A	A	A	C	A	T	C
Labrador_Retriever	452	C	C	T	T	T	C	T	0	C	G	C	T	T	G	T	T	T	C	C	A	C	G	C	T	T	T	A	T	A	C	A	T	T	G	G	G	T	C	C	G	G	A	A	A	T	A	T	T
Labrador_Retriever	453	A	C	C	T	C	T	T	0	T	A	C	T	C	G	C	A	G	T	T	A	A	T	T	T	C	T	G	C	A	T	A	T	T	A	G	A	T	C	C	A	A	A	A	A	C	A	C	C
Labrador_Retriever	453	C	C	C	T	T	T	T	0	T	G	C	T	C	G	C	A	G	T	T	A	C	T	T	T	T	T	G	C	A	T	A	T	T	A	G	A	T	C	C	G	A	A	A	G	T	C	C	T
Labrador_Retriever	454	A	C	C	T	T	T	T	0	C	A	T	T	C	G	C	T	G	T	T	A	A	G	C	T	C	C	A	C	A	C	G	C	T	A	A	A	C	C	A	A	A	A	A	A	C	A	C	C
Labrador_Retriever	454	C	C	T	T	T	T	T	0	C	G	T	T	T	G	C	T	G	T	T	A	C	T	C	T	C	T	A	C	A	C	G	C	T	G	G	G	T	C	C	G	A	A	A	A	T	A	T	T
Labrador_Retriever	455	C	C	T	T	C	C	T	0	C	A	C	A	C	T	T	A	G	T	C	A	A	G	C	T	T	C	A	C	A	T	A	T	T	A	A	A	T	C	A	G	G	G	A	A	C	A	C	C
Labrador_Retriever	455	C	C	T	T	T	T	T	0	T	G	C	T	C	T	T	T	G	T	T	A	A	T	C	T	T	T	G	C	G	T	G	T	T	G	G	A	T	C	C	G	G	G	A	A	T	A	T	T
Labrador_Retriever	456	A	C	T	T	T	C	C	0	C	G	C	A	T	G	C	T	G	C	T	A	A	G	C	T	C	T	A	C	A	C	G	C	T	G	A	A	C	C	A	A	A	A	A	A	T	A	C	C
Labrador_Retriever	456	C	C	T	T	T	T	T	0	C	G	T	A	T	G	C	T	G	C	T	A	C	T	C	T	T	T	G	C	A	T	G	T	T	G	G	A	T	C	C	A	G	A	A	A	T	A	C	T
Labrador_Retriever	457	A	C	T	T	T	T	T	0	C	G	C	A	C	G	C	T	G	C	T	A	A	G	C	T	C	T	A	C	A	T	G	C	T	A	A	A	C	T	C	A	A	A	A	A	T	A	C	C
Labrador_Retriever	457	C	T	T	T	T	T	T	0	C	G	T	A	T	G	C	T	G	C	T	A	C	T	C	T	T	T	A	C	G	T	G	T	T	G	G	A	T	T	C	A	A	A	A	A	T	A	T	T
Labrador_Retriever	458	A	C	C	C	C	C	C	0	C	G	C	T	C	G	T	A	G	C	T	A	A	G	C	T	C	C	A	C	A	C	A	C	C	A	G	A	C	C	C	A	A	A	A	G	C	A	T	C
Labrador_Retriever	458	C	T	C	C	T	T	T	0	C	G	C	T	T	G	T	T	T	C	T	A	A	G	T	T	T	C	A	C	G	T	A	T	T	G	G	A	C	C	C	G	G	A	A	G	C	A	T	T
Labrador_Retriever	459	C	C	T	T	C	C	T	0	C	A	C	A	C	G	C	T	G	C	T	A	C	G	C	T	C	C	G	C	A	C	A	C	T	A	G	A	C	C	A	G	A	A	A	A	C	A	C	C
Labrador_Retriever	459	C	C	T	T	C	C	T	0	C	G	C	T	C	G	T	T	T	C	T	A	C	G	T	T	T	T	G	C	G	T	A	T	T	G	G	G	C	T	C	G	G	G	A	G	C	A	T	C
Labrador_Retriever	460	C	C	C	T	C	C	T	0	C	A	C	T	C	G	C	A	G	T	C	A	A	G	C	T	C	C	A	C	A	C	A	T	T	A	G	A	C	C	C	A	G	G	A	A	C	A	C	C
Labrador_Retriever	460	C	C	T	T	T	C	T	0	C	G	T	T	C	G	T	T	G	T	T	A	C	T	C	T	T	T	G	T	A	C	A	T	T	G	G	G	C	T	C	A	G	G	A	G	T	C	C	T
Labrador_Retriever	461	C	C	C	T	C	C	T	0	C	A	C	A	C	G	T	T	G	C	T	A	A	T	C	T	C	C	A	C	A	T	A	T	T	G	G	G	C	C	A	G	A	G	A	A	T	A	C	C
Labrador_Retriever	461	C	C	T	T	C	C	T	0	T	G	C	T	C	T	T	T	G	T	T	A	C	T	T	T	C	T	G	C	G	T	G	T	T	G	G	G	C	C	A	G	A	G	A	A	T	A	T	T
Labrador_Retriever	462	C	C	T	T	T	T	T	0	C	A	C	A	C	G	C	A	G	C	T	A	C	G	C	C	C	C	A	C	A	C	A	T	T	A	G	A	C	C	A	A	G	A	A	A	C	A	C	C
Labrador_Retriever	462	C	T	T	T	T	T	T	0	C	G	C	A	T	T	T	T	T	T	T	A	C	G	T	T	T	T	A	T	A	C	A	T	T	G	G	G	C	C	A	A	G	A	A	A	C	C	C	T
Labrador_Retriever	463	A	C	C	T	C	C	T	0	C	A	C	A	C	G	C	T	G	C	T	A	A	G	C	C	T	T	A	C	A	C	A	T	T	A	G	A	T	C	A	A	A	A	A	A	C	A	C	C
Labrador_Retriever	463	A	T	T	T	C	C	T	0	T	G	C	A	C	G	T	T	G	C	T	A	A	G	T	T	T	T	G	T	A	C	G	T	T	G	G	A	T	C	C	A	A	G	A	G	T	A	C	T
Labrador_Retriever	464	A	C	C	T	C	C	T	0	C	A	C	A	C	G	C	T	G	C	C	A	A	G	C	C	C	C	A	C	A	C	A	T	T	G	G	G	C	C	A	A	A	G	A	A	C	A	C	C
Labrador_Retriever	464	C	T	T	T	T	T	T	0	C	G	T	T	C	G	T	T	G	T	T	A	A	G	T	T	T	T	A	T	A	C	A	T	T	G	G	G	C	C	C	A	A	G	A	G	T	A	C	T
Labrador_Retriever	465	C	C	T	T	C	C	C	0	C	A	C	A	C	G	T	T	G	T	C	A	A	G	C	T	C	C	A	C	A	C	A	T	T	A	G	A	C	C	A	A	A	A	A	G	C	A	C	T
Labrador_Retriever	465	C	C	T	T	C	C	T	0	T	A	C	A	C	G	T	T	G	T	T	A	A	T	C	T	T	C	A	T	A	C	A	T	T	G	G	G	C	C	C	A	A	G	A	G	C	A	C	T
Labrador_Retriever	466	C	C	C	T	C	C	T	0	C	A	C	A	C	G	C	T	G	C	T	A	A	G	C	C	T	T	G	C	A	C	A	T	T	A	G	A	C	C	A	A	G	G	A	A	C	A	T	C
Labrador_Retriever	466	C	C	T	T	T	C	T	0	C	G	C	T	C	G	T	T	G	T	T	A	C	G	T	T	T	T	G	C	A	C	A	T	T	G	G	G	T	C	C	A	G	G	A	G	C	A	T	C
Labrador_Retriever	467	C	C	T	C	C	C	T	0	T	A	C	A	C	G	C	A	G	T	T	A	A	G	C	T	C	C	A	C	A	C	A	T	T	A	A	A	C	C	C	G	A	A	A	A	C	A	C	T
Labrador_Retriever	467	C	C	T	T	C	T	T	0	T	G	C	A	C	G	C	T	G	T	T	A	A	G	C	T	T	T	G	T	A	T	A	T	T	G	A	A	T	T	C	G	G	A	A	A	T	A	T	T
Labrador_Retriever	468	C	C	C	T	C	C	T	0	C	A	C	A	C	G	C	A	G	T	T	A	A	G	C	C	C	C	A	C	A	C	A	T	C	A	G	A	C	C	C	A	G	G	A	G	C	A	C	T
Labrador_Retriever	468	C	T	T	T	C	C	T	0	T	G	C	A	C	G	T	T	G	T	T	A	A	T	C	T	C	T	G	T	A	C	A	T	T	G	G	A	T	C	C	G	G	G	A	G	C	A	T	T
Labrador_Retriever	469	C	C	T	T	T	C	C	0	C	A	C	A	C	G	C	T	G	T	T	A	A	T	C	T	C	C	A	C	A	C	G	T	T	A	G	A	C	C	C	A	A	G	A	A	C	A	T	C
Labrador_Retriever	469	C	C	T	T	T	C	T	0	C	A	C	A	C	T	C	T	G	T	T	A	A	T	C	T	C	T	G	C	G	T	G	T	T	G	G	A	T	C	C	A	A	G	A	A	C	C	T	T
Labrador_Retriever	470	C	C	T	T	C	C	T	0	C	A	C	A	C	G	C	A	G	T	T	A	A	G	C	T	C	T	G	C	A	T	A	T	T	A	A	A	T	C	C	A	A	A	A	A	C	A	T	T
Labrador_Retriever	470	C	T	T	T	T	T	T	0	T	G	C	T	C	G	C	T	G	T	T	A	C	T	C	T	C	T	G	C	A	T	G	T	T	A	A	A	T	C	C	G	A	G	A	G	C	A	T	T
Labrador_Retriever	471	C	C	T	T	C	C	C	0	T	G	C	T	C	G	C	T	G	T	T	A	A	G	C	C	T	C	A	C	A	C	A	T	C	G	A	A	T	C	C	A	A	G	A	A	C	A	C	C
Labrador_Retriever	471	C	C	T	T	T	C	T	0	T	G	C	T	C	G	C	T	G	T	T	A	C	T	C	T	T	T	G	C	G	C	A	T	T	G	G	A	T	T	C	G	G	G	A	G	T	A	T	T
Labrador_Retriever	472	C	C	C	T	C	C	T	0	T	A	C	A	C	G	C	T	G	T	T	A	A	T	C	T	C	T	A	C	A	C	A	C	C	G	A	A	C	C	A	A	A	G	A	A	C	A	T	C
Labrador_Retriever	472	C	T	T	T	T	C	T	0	T	G	C	T	T	G	T	T	G	T	T	A	C	T	C	T	T	T	A	C	A	C	G	C	T	G	G	G	T	C	C	G	A	G	A	A	T	A	T	C
Labrador_Retriever	473	C	C	C	C	C	C	C	0	C	A	C	A	C	G	C	T	G	C	C	A	A	T	C	C	T	C	A	C	A	C	A	T	T	G	G	A	C	C	C	A	A	A	A	A	C	A	C	C
Labrador_Retriever	473	C	T	T	T	T	C	T	0	C	G	C	T	T	G	T	T	T	T	C	A	A	T	C	T	T	T	G	C	G	C	A	T	T	G	G	G	C	C	C	G	A	A	A	A	T	C	T	T
Labrador_Retriever	474	C	C	T	T	T	C	C	0	C	G	C	T	C	G	T	T	G	T	C	A	A	T	C	C	C	T	A	C	A	C	A	T	C	A	A	A	C	C	A	A	G	G	A	A	C	A	C	T
Labrador_Retriever	474	C	C	T	T	T	T	T	0	C	G	C	T	C	G	T	T	G	T	C	A	A	T	C	T	T	T	G	C	A	C	A	T	C	G	G	G	C	C	C	A	G	G	A	G	C	A	C	T
Labrador_Retriever	475	A	C	C	T	C	C	C	0	C	A	C	A	C	G	C	A	G	C	T	A	A	G	C	T	C	T	A	C	A	T	A	C	T	G	A	A	C	C	C	A	G	G	A	G	C	A	C	C
Labrador_Retriever	475	C	T	C	T	T	C	T	0	T	G	T	A	C	T	C	A	G	T	T	A	C	G	C	T	T	T	A	C	G	T	A	T	T	G	G	G	T	C	C	G	G	G	A	G	C	C	C	T
Labrador_Retriever	476	C	C	C	T	T	C	C	0	T	A	C	A	C	G	C	T	G	C	T	A	A	T	C	C	C	C	A	C	A	C	A	C	T	A	G	A	C	C	A	A	G	A	A	A	C	A	C	T
Labrador_Retriever	476	C	T	C	T	T	T	T	0	T	G	C	A	C	T	C	T	G	T	T	A	A	T	T	T	T	T	G	C	A	T	G	T	T	G	G	G	T	C	A	G	G	G	A	G	C	A	T	T
Labrador_Retriever	477	C	C	C	T	C	C	C	0	T	A	C	A	C	G	T	T	G	C	T	A	A	G	C	T	C	C	A	C	A	C	G	T	C	G	A	A	C	C	A	A	G	A	A	A	C	A	C	T
Labrador_Retriever	477	C	C	T	T	T	C	T	0	T	G	C	A	C	G	T	T	G	T	T	A	C	T	C	T	T	T	A	C	A	C	G	T	T	G	A	A	T	C	C	A	G	A	A	G	T	A	T	T
Labrador_Retriever	478	C	C	C	T	C	C	T	0	T	G	C	A	C	G	T	T	G	C	T	A	C	G	C	T	C	C	A	C	A	C	A	T	T	A	A	A	T	C	C	A	G	A	A	G	C	A	C	T
Labrador_Retriever	478	C	C	C	T	C	C	T	0	T	G	C	A	C	G	T	T	G	C	T	A	C	G	C	T	T	T	G	C	G	C	G	T	T	G	G	A	T	C	C	G	G	G	A	G	C	A	C	T
Labrador_Retriever	479	C	C	T	T	C	C	T	0	C	A	C	A	C	G	C	T	G	C	T	A	A	G	C	T	C	C	G	C	A	C	A	C	T	G	G	A	C	C	C	A	A	A	A	A	T	A	C	C
Labrador_Retriever	479	C	T	T	T	C	T	T	0	C	G	T	T	C	G	T	T	G	C	T	A	A	G	T	T	T	T	G	T	A	C	G	T	T	G	G	G	T	C	C	A	A	G	C	A	T	A	T	C
Labrador_Retriever	480	A	C	T	T	T	C	T	0	C	A	C	A	C	G	C	A	G	C	T	A	A	G	C	C	C	T	A	C	A	C	A	T	T	G	G	A	C	C	C	A	A	G	A	G	C	A	C	T
Labrador_Retriever	480	C	T	T	T	T	T	T	0	C	A	T	T	C	G	T	A	G	T	T	A	C	G	C	T	T	T	G	T	A	C	A	T	T	G	G	G	T	C	C	G	G	G	A	G	C	A	T	T
Labrador_Retriever	481	C	T	T	T	C	C	T	0	T	G	C	A	C	G	C	T	G	C	T	A	A	G	C	C	C	T	A	C	A	C	A	C	C	A	G	A	C	C	C	A	G	G	A	A	T	A	T	T
Labrador_Retriever	481	C	T	T	T	T	T	T	0	T	G	T	T	T	G	C	T	T	T	T	A	A	T	C	T	C	T	G	C	G	T	A	T	T	G	G	A	T	C	C	G	G	G	C	G	T	A	T	T
Labrador_Retriever	482	C	C	T	T	C	C	C	0	C	A	C	A	C	G	C	A	G	T	C	A	A	G	C	T	C	C	A	C	A	C	A	C	T	G	G	G	T	C	A	A	A	G	A	G	C	A	C	C
Labrador_Retriever	482	C	T	T	T	T	C	C	0	C	A	T	T	C	G	T	T	G	T	C	A	A	G	C	T	T	C	G	T	G	C	A	C	T	G	G	G	T	C	C	A	A	G	A	G	C	A	C	T
Labrador_Retriever	483	C	T	C	T	C	C	C	0	C	A	C	A	C	G	C	A	G	T	C	A	A	T	C	C	C	C	A	C	A	C	A	T	T	G	A	A	C	C	A	A	A	G	A	A	C	A	C	T
Labrador_Retriever	483	C	T	T	T	T	T	T	0	C	A	C	A	C	G	T	T	G	T	C	A	A	T	C	T	T	T	G	T	G	C	A	T	T	G	G	G	T	C	C	A	G	G	A	A	T	A	T	T
Labrador_Retriever	484	C	C	C	T	T	C	C	0	C	A	C	A	C	G	C	T	G	C	T	A	A	G	C	T	C	T	A	C	A	C	A	C	T	G	A	A	C	C	A	A	G	A	A	G	C	A	T	T
Labrador_Retriever	484	C	C	T	T	T	T	T	0	C	A	C	A	T	G	C	T	T	T	T	A	C	G	C	T	T	T	G	C	A	C	A	T	T	G	G	G	C	T	C	G	G	A	A	G	C	A	T	T
Labrador_Retriever	485	A	C	C	T	C	C	C	0	C	A	C	A	C	G	C	A	G	T	T	A	A	G	C	T	C	C	A	C	G	C	A	C	T	G	G	A	C	C	A	A	A	A	A	A	C	A	C	T
Labrador_Retriever	485	C	T	T	T	T	T	C	0	C	A	C	T	C	G	T	T	G	T	T	A	C	G	C	T	T	C	A	C	G	T	G	T	T	G	G	G	T	C	C	G	A	G	A	G	T	A	C	T
Labrador_Retriever	486	C	C	T	T	C	C	C	0	T	G	C	T	C	G	C	T	G	T	T	A	A	G	C	C	C	T	G	C	A	C	A	T	T	A	A	A	C	C	A	A	G	A	A	A	C	A	C	T
Labrador_Retriever	486	C	C	T	T	T	C	T	0	T	G	C	T	C	G	T	T	G	T	T	A	C	T	C	T	T	T	G	C	G	T	G	T	T	G	G	A	T	C	C	G	G	G	C	G	C	A	T	T
Labrador_Retriever	487	C	C	T	C	C	C	C	0	C	A	C	A	C	G	T	A	G	C	C	A	A	G	C	T	C	T	G	C	A	C	A	T	C	A	A	A	C	C	A	G	G	G	A	G	C	A	C	C
Labrador_Retriever	487	C	T	T	T	T	T	T	0	T	A	T	A	C	G	T	A	G	T	T	A	C	T	C	T	C	T	G	T	A	C	G	T	T	G	G	G	T	T	C	G	G	G	A	G	T	A	T	T
Labrador_Retriever	488	C	C	T	T	C	C	T	0	T	A	C	A	C	G	C	A	G	C	T	A	A	T	C	C	C	T	G	C	A	C	G	C	C	A	A	A	C	C	C	G	A	G	A	G	C	A	C	T
Labrador_Retriever	488	C	C	T	T	T	T	T	0	T	G	T	A	T	T	T	T	T	T	T	A	C	T	C	T	T	T	G	C	A	C	G	T	C	A	G	A	T	C	C	G	G	G	A	G	C	A	C	T
Labrador_Retriever	489	A	C	C	C	T	T	C	0	C	G	C	A	C	G	C	A	G	C	T	A	A	G	C	C	C	T	A	C	A	C	A	T	C	G	G	A	C	C	A	A	G	G	A	G	C	A	T	C
Labrador_Retriever	489	C	C	T	T	T	T	T	0	T	G	T	T	T	T	C	T	G	T	T	A	C	T	C	T	C	T	A	C	G	C	G	T	C	G	G	A	C	C	C	G	G	G	A	G	T	A	T	T
Labrador_Retriever	490	C	C	C	C	T	C	T	0	C	A	C	A	C	G	C	T	G	T	T	A	A	G	C	T	C	C	A	C	A	C	A	T	T	G	A	A	C	C	C	A	A	A	A	G	C	A	C	T
Labrador_Retriever	490	C	C	C	C	T	T	T	0	T	G	C	T	T	T	T	T	G	T	T	A	C	T	C	T	T	C	G	T	A	C	A	T	T	G	G	G	T	T	C	G	A	A	A	G	C	A	T	T
Labrador_Retriever	491	C	C	C	C	T	C	C	0	T	G	C	A	C	G	C	A	G	T	T	A	A	T	C	C	C	T	G	C	A	C	G	C	C	A	A	A	C	C	C	G	G	G	A	G	C	A	C	T
Labrador_Retriever	491	C	C	T	T	T	C	C	0	T	G	C	T	T	G	T	T	G	T	T	A	A	T	C	T	T	T	G	C	G	T	G	T	T	A	G	A	T	C	C	G	G	G	A	G	C	A	C	T
Labrador_Retriever	492	A	C	C	T	T	T	C	0	C	G	C	T	T	G	T	T	G	C	T	A	A	G	C	T	C	C	A	C	A	C	G	T	T	A	A	A	C	C	C	A	G	G	A	A	C	A	C	C
Labrador_Retriever	492	A	T	T	T	T	T	T	0	C	G	C	T	T	G	T	T	G	T	T	G	C	T	C	T	T	C	G	C	A	T	G	T	T	G	A	A	T	C	C	G	G	G	A	A	C	A	C	T
Labrador_Retriever	493	A	T	T	T	C	C	T	0	C	A	C	T	C	G	C	A	G	T	C	A	A	G	C	T	C	C	A	C	A	C	A	C	C	A	A	A	T	C	C	A	G	G	A	G	C	A	C	C
Labrador_Retriever	493	C	T	T	T	T	T	T	0	C	G	C	T	T	T	T	T	G	T	C	A	C	T	C	T	C	T	G	T	G	C	A	T	T	A	G	A	T	C	C	A	G	G	A	G	C	A	C	T
Labrador_Retriever	494	C	C	C	C	C	C	T	0	C	A	C	A	C	G	C	A	G	T	T	A	C	G	C	T	C	T	G	C	A	C	A	T	T	A	A	A	C	C	C	G	G	A	A	A	C	A	C	T
Labrador_Retriever	494	C	C	C	T	T	T	T	0	T	G	C	T	C	G	T	T	G	T	T	A	C	T	T	T	C	T	G	C	A	C	G	T	T	G	G	A	T	T	C	G	G	G	A	G	C	A	T	T
Labrador_Retriever	495	A	C	C	C	C	C	C	0	C	A	C	T	C	G	T	A	G	C	T	A	A	G	C	C	C	C	A	C	A	C	A	C	C	A	A	A	C	C	C	A	A	A	A	A	C	A	C	C
Labrador_Retriever	495	C	C	T	T	T	C	T	0	T	G	T	T	T	T	T	T	T	T	T	A	C	G	T	T	C	T	A	T	A	T	A	T	T	A	G	A	T	T	C	G	A	A	A	A	T	C	T	C
Labrador_Retriever	496	C	C	T	C	C	C	C	0	T	G	C	T	C	G	C	T	G	T	T	A	C	G	C	C	T	T	G	C	A	C	G	T	T	A	A	A	C	C	C	A	A	G	A	A	C	A	C	T
Labrador_Retriever	496	C	T	T	T	T	C	T	0	T	G	C	T	C	G	C	T	G	T	T	A	C	T	T	T	T	T	G	C	G	C	G	T	T	A	G	A	T	C	C	G	A	G	A	G	C	A	C	T
Labrador_Retriever	497	A	C	T	T	T	C	T	0	C	G	C	T	C	G	C	A	G	C	T	A	A	G	C	C	C	T	A	C	A	C	A	T	C	A	G	A	C	C	A	A	A	A	A	A	C	A	C	T
Labrador_Retriever	497	C	T	T	T	T	C	T	0	C	G	T	T	C	T	T	T	T	T	T	G	C	T	T	T	C	T	A	C	A	T	A	T	T	G	G	A	C	C	C	A	A	A	C	A	T	A	T	T
Labrador_Retriever	498	C	C	C	C	C	C	C	0	T	G	C	A	C	G	C	A	G	C	C	A	C	G	C	C	C	C	A	C	A	C	A	C	T	A	G	A	C	C	C	A	G	G	A	A	C	A	T	C
Labrador_Retriever	498	C	C	T	T	T	T	C	0	T	G	T	A	T	T	T	T	T	T	T	G	C	T	T	T	T	T	G	T	G	T	A	C	T	A	G	A	T	T	C	G	G	G	A	G	C	A	T	T
Labrador_Retriever	499	A	C	C	C	C	C	C	0	C	G	C	T	C	G	C	A	G	C	C	A	A	T	C	C	T	T	A	C	A	C	A	C	C	A	G	A	C	C	C	A	G	A	A	A	C	A	T	C
Labrador_Retriever	499	C	C	C	T	T	C	C	0	C	G	C	T	T	G	C	T	G	T	C	A	C	T	C	T	T	T	G	C	G	T	A	T	T	A	G	A	T	T	C	A	G	A	A	G	T	A	T	T
Labrador_Retriever	500	A	T	T	T	C	C	T	0	T	A	C	A	C	G	C	A	G	C	T	A	A	T	C	C	C	T	A	C	A	C	G	T	C	A	G	A	C	C	A	A	A	G	A	A	C	A	C	C
Labrador_Retriever	500	C	T	T	T	T	C	T	0	T	G	C	A	C	T	T	T	G	C	T	A	C	T	C	T	T	T	G	T	A	C	G	T	T	A	G	A	T	C	C	G	G	G	A	G	T	A	C	C
Labrador_Retriever	501	A	C	C	C	T	T	C	0	C	A	C	T	C	G	C	A	G	C	T	A	A	G	C	C	C	T	A	C	A	T	A	T	C	A	G	A	C	C	C	A	A	A	A	A	C	A	C	T
Labrador_Retriever	501	C	T	C	T	T	T	T	0	C	G	T	T	T	T	C	T	T	T	T	A	C	T	C	C	C	T	A	C	A	T	A	T	T	G	G	G	C	C	C	A	G	A	A	A	T	C	C	T
Labrador_Retriever	502	C	C	T	C	T	C	C	0	T	A	T	A	C	G	C	T	G	C	T	A	A	G	C	T	C	T	A	C	A	C	A	C	C	G	A	A	C	C	C	A	A	G	A	G	C	A	C	T
Labrador_Retriever	502	C	T	T	T	T	T	T	0	T	G	T	T	T	G	T	T	G	C	T	A	C	T	C	T	T	T	G	T	A	T	A	T	T	G	A	A	T	T	C	G	G	G	A	G	C	A	C	T
Labrador_Retriever	503	C	C	C	C	C	C	T	0	C	G	C	A	C	G	C	T	G	C	T	A	A	T	C	T	C	C	A	C	A	C	A	C	T	G	G	A	T	C	C	A	G	G	A	A	C	A	C	T
Labrador_Retriever	503	C	C	T	T	T	C	T	0	C	G	T	T	C	G	T	T	G	C	T	A	A	T	C	T	T	C	A	C	A	C	A	T	T	G	G	A	T	C	C	A	G	G	A	A	C	A	C	T
Labrador_Retriever	504	A	T	T	T	T	T	T	0	C	A	C	A	T	G	T	A	G	C	T	A	C	T	C	C	C	T	A	C	A	C	A	T	C	A	G	A	C	C	C	G	G	G	A	A	T	A	C	T
Labrador_Retriever	504	A	T	T	T	T	T	T	0	C	G	T	A	T	T	T	T	G	T	T	A	C	T	C	T	T	T	G	C	A	T	A	T	C	G	G	A	T	T	C	G	G	G	A	G	T	A	T	T
Labrador_Retriever	505	A	T	C	C	T	C	C	0	T	G	C	A	C	G	C	A	G	C	T	A	A	G	C	C	C	C	A	C	A	C	G	C	T	G	G	A	C	C	C	G	A	G	A	A	C	A	C	C
Labrador_Retriever	505	C	T	T	T	T	C	C	0	T	G	C	T	C	T	T	T	G	T	T	A	A	T	T	T	T	T	G	T	A	C	G	C	T	G	G	G	C	C	C	G	G	G	A	G	T	A	C	C
Labrador_Retriever	506	C	C	C	C	T	C	C	0	C	A	C	A	C	G	C	A	G	C	C	A	A	T	C	C	C	T	G	C	A	C	A	T	T	A	G	A	C	C	A	A	A	G	A	A	T	A	C	T
Labrador_Retriever	506	C	C	T	T	T	C	T	0	T	A	T	T	C	T	T	T	G	T	T	A	A	T	T	T	C	T	G	T	G	C	A	T	T	G	G	G	T	C	C	A	G	G	A	G	T	C	C	T
Labrador_Retriever	507	A	C	T	T	C	C	C	0	C	A	C	A	C	G	C	A	G	C	C	A	A	G	C	C	C	C	G	C	A	C	G	T	C	G	A	A	T	C	C	G	A	A	A	A	C	A	T	C
Labrador_Retriever	507	C	C	T	T	T	T	C	0	C	G	C	T	T	G	C	T	G	T	C	A	A	T	C	T	T	T	G	T	A	T	G	T	T	G	G	A	T	T	C	G	G	A	C	A	T	A	T	T
Labrador_Retriever	508	C	C	C	C	C	C	T	0	C	A	C	A	C	G	C	T	G	T	C	A	A	G	C	C	T	C	A	C	A	C	A	C	T	A	A	A	C	C	A	G	G	G	A	A	C	A	C	C
Labrador_Retriever	508	C	C	T	T	C	C	T	0	C	G	C	T	C	G	C	T	G	T	C	A	A	T	C	T	T	T	G	C	G	C	A	C	T	G	G	A	T	T	C	G	G	G	A	G	T	A	C	T
Labrador_Retriever	509	A	T	T	T	C	T	C	0	C	A	C	A	C	G	C	A	G	C	C	A	A	G	C	T	C	C	A	C	A	C	A	C	C	G	G	A	C	C	C	A	A	A	A	G	C	A	C	T
Labrador_Retriever	509	C	T	T	T	T	T	T	0	T	G	C	T	C	G	T	T	G	C	T	A	C	G	C	T	T	T	G	C	A	T	A	T	T	G	G	A	T	T	C	G	G	G	C	G	C	A	T	T
Labrador_Retriever	510	C	C	C	T	T	C	C	0	C	A	C	A	C	G	C	A	G	T	T	A	C	G	C	T	C	T	A	C	A	C	A	C	C	G	G	A	C	C	C	A	A	G	A	A	C	A	C	T
Labrador_Retriever	510	C	C	T	T	T	T	T	0	C	A	T	T	T	T	C	T	G	T	T	A	C	T	C	T	C	T	G	C	G	C	A	T	T	G	G	A	C	C	C	G	G	G	A	G	T	A	C	T
Labrador_Retriever	511	A	T	T	T	C	C	C	A	C	G	C	A	C	G	T	T	G	C	T	A	C	T	C	C	C	T	G	C	A	C	A	C	T	G	A	A	T	C	C	A	G	A	A	G	C	A	C	C
Labrador_Retriever	511	C	T	T	T	T	T	T	A	C	G	T	A	T	G	T	T	T	C	T	A	C	T	C	T	C	T	G	C	A	C	A	T	T	G	A	A	T	C	C	G	G	G	A	G	C	A	C	C
Labrador_Retriever	512	A	C	T	C	T	C	C	G	C	G	C	A	C	G	C	T	G	C	C	A	C	G	C	C	T	C	A	C	A	T	G	T	T	A	G	A	C	C	C	A	A	A	A	A	C	A	C	C
Labrador_Retriever	512	A	T	T	T	T	C	C	G	T	G	T	A	T	G	T	T	T	C	T	A	C	G	C	T	T	T	A	C	A	T	G	T	T	G	G	A	T	C	C	A	G	A	A	A	C	C	C	T
Labrador_Retriever	513	A	C	T	T	T	C	C	A	C	A	T	A	C	G	C	A	G	C	T	A	C	G	C	C	C	C	A	C	A	C	G	C	C	G	G	A	C	C	C	A	A	A	C	A	C	A	C	T
Labrador_Retriever	513	C	T	T	T	T	C	T	G	C	A	T	A	C	G	C	T	G	C	T	G	C	T	T	T	T	C	A	C	G	T	G	T	T	G	G	A	T	C	C	G	G	G	C	A	T	C	C	T
Labrador_Retriever	514	C	C	T	C	C	C	C	A	C	A	C	A	C	G	C	A	G	T	T	A	A	T	C	T	C	C	A	C	A	C	A	T	T	A	G	A	C	C	C	A	A	A	A	A	C	A	C	C
Labrador_Retriever	514	C	T	T	T	T	T	T	G	T	G	C	T	T	G	C	T	G	T	T	A	A	T	T	T	C	C	G	C	G	C	A	T	T	G	G	A	C	C	C	A	A	G	A	G	C	A	C	C
Labrador_Retriever	515	A	C	C	C	T	C	C	A	C	G	C	A	C	G	T	A	G	C	T	A	A	G	C	C	C	C	A	C	A	C	G	C	T	A	G	A	C	C	C	A	A	A	A	A	C	C	C	C
Labrador_Retriever	515	C	T	T	C	T	C	T	G	C	G	T	T	T	G	T	T	G	C	T	A	C	T	C	C	C	T	G	C	G	T	G	T	T	G	G	A	C	T	C	A	G	A	C	A	C	C	T	T
Labrador_Retriever	516	C	C	T	T	T	T	T	A	C	G	C	A	C	G	C	T	G	C	C	A	A	G	C	C	C	C	A	C	A	C	A	T	T	G	A	A	C	C	C	A	A	A	A	G	C	A	T	T
Labrador_Retriever	516	C	T	T	T	T	T	T	A	C	G	T	T	C	T	T	T	G	T	T	A	C	T	C	T	T	T	A	C	A	T	A	T	T	G	A	A	T	T	C	A	A	G	A	G	T	A	T	T
Labrador_Retriever	517	A	C	C	C	C	C	C	A	C	G	T	A	C	G	C	A	G	C	T	A	C	G	C	C	T	C	A	C	A	C	A	T	T	A	G	A	T	C	C	G	G	G	A	A	C	A	C	C
Labrador_Retriever	517	C	C	T	C	C	C	C	G	C	G	T	A	T	G	T	A	G	T	T	A	C	G	C	T	T	T	G	C	A	T	A	T	T	G	G	A	T	C	C	G	G	G	A	G	T	A	T	T
Labrador_Retriever	518	C	C	C	T	C	C	C	A	C	G	C	A	C	G	C	A	G	T	T	A	A	T	T	C	T	T	A	C	A	C	A	T	T	A	G	A	C	C	A	A	G	G	A	A	T	A	C	C
Labrador_Retriever	518	C	T	T	T	T	T	T	A	C	G	C	A	C	G	T	T	G	T	T	A	A	T	T	C	T	T	G	C	A	C	A	T	T	G	G	G	C	T	A	A	G	G	A	A	T	A	T	C
Labrador_Retriever	519	C	C	C	C	C	C	C	A	T	A	C	A	C	G	C	A	G	C	T	A	A	G	C	C	T	C	A	C	A	C	A	T	C	A	G	A	C	C	A	A	A	A	A	A	C	A	C	C
Labrador_Retriever	519	C	T	T	C	T	C	T	G	T	A	C	A	C	T	T	A	G	T	T	A	C	T	T	C	T	T	G	C	A	C	A	T	T	G	G	A	C	C	C	A	G	A	A	A	T	C	T	T
Labrador_Retriever	520	C	C	T	C	T	C	C	G	T	A	C	A	C	G	C	T	G	C	T	A	A	G	T	C	C	T	A	C	A	C	G	T	T	A	G	A	C	T	A	A	G	A	A	A	T	A	T	C
Labrador_Retriever	520	C	T	T	T	T	C	C	G	T	G	C	A	C	G	T	T	G	T	T	A	A	T	T	T	T	T	G	C	A	C	G	T	T	A	G	A	C	T	A	A	G	A	A	A	T	A	T	C
Labrador_Retriever	521	C	T	C	C	T	C	C	G	T	A	C	A	C	G	C	A	G	C	T	A	A	G	C	C	C	T	G	C	A	C	G	T	T	A	G	A	C	C	A	A	G	A	A	A	T	A	C	C
Labrador_Retriever	521	C	T	T	T	T	C	C	G	T	A	C	A	C	G	T	T	G	T	T	A	C	G	T	T	T	T	G	C	A	C	G	T	T	G	G	G	C	C	A	A	G	A	A	A	T	A	T	C
Labrador_Retriever	522	C	C	C	C	C	C	T	A	C	A	C	A	C	G	T	A	G	C	C	A	A	G	C	C	C	C	A	C	A	C	A	T	C	G	G	A	C	C	C	A	A	G	A	A	C	C	C	T
Labrador_Retriever	522	C	C	C	C	C	C	T	A	C	G	C	T	C	T	T	A	G	C	C	A	C	G	C	T	T	T	G	C	A	C	A	T	C	G	G	A	C	C	C	A	G	G	A	A	T	C	C	T
Labrador_Retriever	523	A	C	T	T	T	C	T	A	T	A	C	A	C	G	C	T	G	C	T	A	A	G	C	C	C	T	A	C	G	C	G	C	C	A	A	A	C	C	C	A	A	G	A	A	C	A	T	T
Labrador_Retriever	523	C	C	T	T	T	T	T	A	T	G	C	T	T	T	T	T	G	T	T	A	C	G	C	T	T	T	G	C	G	C	G	T	T	G	G	A	C	T	C	A	G	G	A	G	T	A	T	T
Labrador_Retriever	524	A	C	T	T	C	C	C	A	C	G	T	A	C	G	C	T	G	C	C	A	C	G	C	T	C	C	A	C	A	C	A	C	T	G	G	A	C	C	C	A	A	A	A	A	C	A	C	T
Labrador_Retriever	524	C	C	T	T	T	T	T	G	T	G	T	A	T	G	C	T	T	T	T	A	C	T	C	T	T	T	A	T	A	T	G	C	T	G	G	A	T	C	C	A	G	G	A	A	C	C	C	T
Labrador_Retriever	525	A	C	T	T	T	C	C	A	T	G	C	T	C	G	C	A	G	C	T	A	A	T	T	T	C	C	A	C	A	C	G	C	T	A	A	A	T	C	C	A	A	A	A	A	C	A	T	C
Labrador_Retriever	525	C	C	T	T	T	T	T	G	T	G	C	T	C	G	T	T	G	T	T	A	A	T	T	T	T	C	A	C	G	T	G	T	T	G	G	A	T	C	C	A	A	G	A	G	C	C	T	T
Labrador_Retriever	526	A	C	C	T	T	T	T	A	C	G	T	A	C	G	C	T	G	T	T	A	C	G	C	T	T	T	A	C	A	C	G	C	T	A	G	A	C	C	C	A	A	A	A	A	C	A	C	C
Labrador_Retriever	526	A	T	C	T	T	T	T	A	C	G	T	A	T	G	T	T	T	T	T	A	C	G	C	T	T	T	A	C	A	C	G	T	T	G	G	A	T	T	C	A	G	A	C	A	T	C	C	T
Labrador_Retriever	527	C	C	C	C	T	T	T	A	T	A	C	A	C	G	C	A	G	C	T	A	A	G	C	T	C	C	A	C	A	T	G	C	T	A	G	A	C	C	C	A	G	G	A	G	C	A	C	T
Labrador_Retriever	527	C	C	T	C	T	T	T	G	T	G	C	A	C	G	T	A	G	C	T	A	C	T	C	T	T	T	A	C	A	T	G	T	T	G	G	A	T	C	C	G	G	G	A	G	C	C	T	T
Labrador_Retriever	528	A	C	C	T	T	C	C	A	T	G	C	A	C	G	C	T	G	C	T	A	A	G	C	C	C	C	A	C	A	C	G	T	C	A	G	A	C	C	C	A	A	A	A	A	T	A	C	T
Labrador_Retriever	528	C	C	T	T	T	C	T	A	T	G	T	T	T	G	T	T	G	T	T	A	A	T	T	T	T	T	G	C	G	C	G	T	T	G	G	G	T	T	C	A	A	A	A	G	T	A	T	T
Labrador_Retriever	529	A	C	C	T	C	C	C	A	T	G	C	A	C	G	C	T	G	T	T	A	A	T	C	T	C	C	A	C	A	C	A	C	T	0	G	A	C	C	C	A	A	A	A	G	C	A	C	T
Labrador_Retriever	529	C	T	T	T	C	T	C	A	T	G	C	T	C	G	C	T	G	T	T	A	A	T	T	T	C	T	G	T	A	T	A	T	T	0	G	G	T	C	C	A	G	A	A	G	T	A	C	T
Labrador_Retriever	530	A	C	C	T	C	T	C	A	C	G	T	A	C	G	C	T	G	C	T	A	C	G	C	C	T	C	A	C	A	C	G	C	T	A	G	A	C	C	C	G	A	G	A	A	T	A	C	C
Labrador_Retriever	530	A	T	T	T	C	T	T	G	C	G	T	A	C	T	T	T	G	T	T	A	C	T	C	T	T	T	G	C	A	T	G	T	T	G	G	A	T	C	C	G	G	G	A	A	T	A	T	C
Labrador_Retriever	531	C	C	C	C	C	C	C	A	T	G	C	A	C	G	C	A	G	C	T	A	A	G	C	C	C	C	G	C	A	C	A	T	C	A	G	A	C	C	A	A	G	A	A	A	T	A	C	C
Labrador_Retriever	531	C	T	T	C	C	C	T	A	T	G	C	T	C	T	T	A	G	T	T	A	C	G	T	C	T	T	G	C	A	C	A	T	T	G	G	A	C	T	C	A	G	A	A	A	T	C	T	T
Labrador_Retriever	532	C	T	C	C	T	C	C	G	T	A	C	A	C	G	C	T	G	C	T	A	A	G	C	C	C	T	A	C	A	C	G	T	T	A	G	A	C	C	A	A	G	A	A	A	T	A	C	C
Labrador_Retriever	532	C	T	T	T	T	C	C	G	T	A	C	A	C	G	T	T	G	C	T	A	A	G	T	T	T	T	G	C	A	C	G	T	T	G	G	G	C	T	A	G	G	A	A	A	T	A	T	T
Labrador_Retriever	533	C	C	C	C	C	C	C	A	T	A	C	A	C	G	T	T	G	T	T	A	A	G	C	C	C	T	A	C	A	C	G	T	C	G	G	A	C	C	A	A	G	A	A	A	T	A	C	C
Labrador_Retriever	533	C	T	T	C	T	C	T	G	T	G	C	A	C	G	T	T	G	T	T	A	C	T	T	T	T	T	G	C	A	C	G	T	T	G	G	G	C	C	C	A	G	A	A	A	T	A	T	C
Labrador_Retriever	534	C	C	T	C	C	C	C	0	T	A	C	A	C	G	C	A	G	T	T	A	A	T	C	C	C	T	A	C	A	C	A	T	T	G	G	A	C	C	A	A	A	A	A	G	C	A	T	C
Labrador_Retriever	534	C	C	T	T	T	T	T	0	T	A	T	A	T	G	T	T	G	T	T	A	C	T	C	C	T	T	A	T	A	T	G	T	T	G	G	A	C	C	C	G	G	G	A	G	C	A	T	T
Labrador_Retriever	535	C	C	C	T	C	C	T	0	C	G	C	T	C	G	C	T	G	T	T	A	A	G	C	C	C	T	A	C	A	C	A	T	T	A	G	A	C	C	C	A	G	G	A	A	C	A	T	T
Labrador_Retriever	535	C	C	T	T	C	C	T	0	C	G	C	T	C	G	C	T	G	T	T	A	A	T	C	T	C	T	G	T	A	C	A	T	T	A	G	A	T	T	C	G	G	G	A	G	T	C	T	T
Labrador_Retriever	536	C	C	C	T	C	C	C	0	C	A	C	A	C	G	C	A	G	C	C	A	A	G	C	T	C	T	A	T	A	C	A	T	T	A	G	A	C	C	A	A	A	A	A	G	C	A	C	C
Labrador_Retriever	536	C	T	T	T	T	C	T	0	C	A	T	T	T	G	C	T	G	T	T	A	A	T	C	T	C	T	G	T	A	C	A	T	T	G	G	G	T	C	C	A	G	G	A	G	C	A	C	T
Labrador_Retriever	537	C	C	C	T	C	C	T	0	T	A	C	T	C	G	T	A	G	C	T	A	A	G	C	T	T	T	A	C	A	C	G	T	T	A	G	A	C	C	A	A	A	G	A	G	C	A	C	C
Labrador_Retriever	537	C	T	T	T	T	T	T	0	T	G	C	T	C	G	T	T	T	T	T	A	A	T	C	T	T	T	G	C	A	T	G	T	T	G	G	G	T	C	C	G	G	G	A	G	C	A	C	T
Labrador_Retriever	538	C	T	T	C	C	C	T	0	C	A	C	A	C	T	C	T	G	C	C	A	A	G	C	C	C	T	A	C	A	C	G	T	T	G	G	A	C	C	A	A	A	A	A	A	C	A	C	T
Labrador_Retriever	538	C	T	T	T	T	T	T	0	C	A	C	A	T	T	C	T	G	T	C	A	A	T	C	C	T	T	G	C	G	T	G	T	T	G	G	G	T	C	C	G	A	A	A	G	T	A	C	T
Labrador_Retriever	539	A	C	C	C	C	T	T	0	C	A	C	A	C	G	C	A	G	C	T	A	C	G	C	T	C	C	A	C	A	C	A	T	T	G	G	G	C	C	A	A	G	A	A	G	C	A	C	C
Labrador_Retriever	539	C	C	T	T	T	T	T	0	C	G	C	T	C	G	T	T	G	T	T	A	C	G	C	T	T	T	G	C	A	C	A	T	T	G	G	G	C	C	C	G	G	A	A	G	T	A	T	T
Labrador_Retriever	540	C	C	C	C	C	C	T	0	C	A	C	A	C	G	T	A	G	T	C	A	A	G	C	T	C	C	A	C	A	C	A	T	C	A	A	A	T	C	C	A	A	A	A	G	C	A	C	C
Labrador_Retriever	540	C	T	C	T	T	T	T	0	T	G	C	T	T	G	T	T	G	T	T	A	A	T	C	T	C	T	A	T	A	C	A	T	T	A	G	A	T	C	C	G	G	A	A	G	C	A	T	T
Labrador_Retriever	541	A	C	C	C	C	T	T	0	C	A	C	A	T	G	C	A	G	C	T	A	A	G	C	T	C	T	A	C	A	C	A	C	C	G	G	A	C	C	C	A	G	G	A	A	C	A	C	C
Labrador_Retriever	541	A	T	T	T	T	T	T	0	C	G	C	T	T	G	C	T	G	C	T	A	A	T	T	T	T	T	G	T	G	C	A	T	T	G	G	A	C	T	C	A	G	G	C	A	T	A	T	T
Labrador_Retriever	542	C	C	C	T	T	C	T	0	T	A	C	A	C	G	C	T	G	C	C	A	C	T	C	T	C	T	A	C	A	C	A	C	C	A	G	A	T	C	C	A	G	A	A	A	C	A	C	C
Labrador_Retriever	542	C	C	T	T	T	T	T	0	T	G	C	T	C	G	C	T	T	C	T	A	C	T	C	T	C	T	G	T	G	C	G	T	T	G	G	A	T	C	C	A	G	G	A	G	C	A	T	T
Labrador_Retriever	543	C	C	T	C	T	C	C	0	C	A	C	A	C	G	C	A	G	T	C	A	A	G	C	T	C	C	A	C	A	C	A	T	T	G	G	G	C	C	A	A	G	A	A	G	C	A	C	T
Labrador_Retriever	543	C	C	T	T	T	T	T	0	C	G	C	A	C	G	C	T	G	T	T	A	C	G	C	T	T	C	A	T	A	C	A	T	T	G	G	G	T	C	A	G	G	G	A	G	C	A	T	T
Labrador_Retriever	544	C	C	T	T	T	C	C	0	C	G	C	A	C	G	C	T	G	C	T	A	A	G	C	C	C	T	A	C	A	T	A	T	C	A	A	A	C	C	A	G	G	G	A	A	C	A	C	C
Labrador_Retriever	544	C	C	T	T	T	C	C	0	C	G	T	T	C	T	T	T	G	T	T	A	C	T	C	T	C	T	G	C	G	T	A	T	T	G	G	G	T	T	C	G	G	G	A	A	C	A	C	T
Labrador_Retriever	545	C	C	T	T	T	C	C	0	T	A	C	A	C	G	C	T	G	C	T	A	A	G	C	C	C	T	A	C	A	C	A	C	T	A	G	A	C	C	A	A	A	A	A	G	C	A	C	C
Labrador_Retriever	545	C	T	T	T	T	C	C	0	T	G	T	T	C	G	T	T	T	T	T	G	C	T	T	C	C	T	G	C	G	C	G	T	T	A	G	A	T	C	C	G	G	G	A	G	C	A	T	T
Labrador_Retriever	546	A	T	C	C	C	C	C	0	C	A	C	A	C	G	C	A	G	C	T	A	A	G	C	C	C	C	A	C	A	C	A	C	C	A	G	A	C	C	C	G	A	A	A	A	C	A	C	T
Labrador_Retriever	546	A	T	C	T	C	C	T	0	C	G	T	T	T	G	T	T	T	T	T	A	C	T	C	T	T	T	G	T	A	C	A	T	T	A	G	A	T	C	C	G	A	A	A	G	T	A	T	T
Labrador_Retriever	547	C	C	T	C	C	C	T	0	C	G	C	A	C	G	C	A	G	C	T	A	C	T	C	C	C	T	A	C	A	T	A	T	C	A	G	A	C	C	A	A	A	G	A	A	T	A	C	C
Labrador_Retriever	547	C	C	T	T	T	T	T	0	C	G	T	T	T	G	T	T	G	C	T	A	C	T	C	T	T	T	A	C	A	T	G	T	T	G	G	A	C	T	C	G	G	G	A	A	T	A	T	T
Labrador_Retriever	548	C	C	C	C	C	C	T	0	T	A	C	A	C	G	C	T	T	C	T	A	A	T	C	C	C	C	A	T	A	C	G	C	C	A	G	A	T	C	C	G	G	G	A	A	C	A	C	C
Labrador_Retriever	548	C	C	T	T	C	T	T	0	T	G	C	T	T	T	C	T	T	C	T	A	A	T	C	T	T	T	G	T	A	T	G	C	C	A	G	A	T	C	C	G	G	G	A	G	C	A	T	T
Labrador_Retriever	549	C	C	C	C	C	C	C	0	T	A	C	A	C	G	T	T	G	C	T	A	C	G	T	C	C	T	A	C	A	T	G	C	T	A	A	A	C	C	C	A	A	G	A	A	C	A	C	T
Labrador_Retriever	549	C	C	C	T	T	T	T	0	T	A	T	A	C	G	T	T	T	T	T	G	C	T	T	C	T	T	G	T	A	T	G	C	T	G	A	A	C	C	C	G	A	G	A	G	T	A	C	T
Labrador_Retriever	550	A	C	T	T	C	C	C	0	C	G	C	A	C	G	C	A	G	T	C	A	A	T	C	T	C	T	A	C	A	C	G	T	T	A	A	A	T	C	C	A	G	G	A	A	C	A	C	T
Labrador_Retriever	550	C	T	T	T	T	C	T	0	C	G	C	T	C	T	T	T	G	T	C	A	C	T	C	T	C	T	G	C	A	T	G	T	T	G	G	A	T	C	C	G	G	G	A	G	T	A	C	T
Labrador_Retriever	551	A	T	C	C	C	C	C	0	C	G	C	A	C	G	C	T	G	C	T	A	C	G	C	C	C	C	A	C	A	C	A	C	T	A	A	A	C	C	C	A	A	A	A	A	C	A	C	T
Labrador_Retriever	551	C	T	T	T	T	T	T	0	C	G	T	T	C	G	T	T	G	C	T	A	C	T	C	C	T	T	A	C	A	T	A	T	T	G	G	A	T	T	C	G	G	A	A	G	T	A	C	T
Labrador_Retriever	552	A	T	C	T	T	C	C	0	C	A	C	T	T	G	T	T	G	C	C	A	C	G	C	T	T	T	A	C	A	C	A	C	C	G	G	A	C	C	C	G	G	A	A	A	T	A	C	C
Labrador_Retriever	552	C	T	T	T	T	C	C	0	T	G	C	T	T	G	T	T	T	T	C	A	C	G	C	T	T	T	A	T	G	C	A	C	T	G	G	A	T	C	C	G	G	A	A	G	T	A	C	T
Labrador_Retriever	553	C	C	T	T	C	C	C	0	C	G	C	A	C	G	T	A	G	T	T	A	C	G	C	C	C	T	A	C	A	C	G	C	C	G	G	A	C	C	C	A	A	A	A	A	C	A	C	C
Labrador_Retriever	553	C	C	T	T	C	T	C	0	C	G	T	T	T	G	T	T	G	T	T	A	C	G	C	T	T	T	A	T	G	T	G	T	C	G	G	A	T	C	C	A	A	A	A	A	T	C	C	T
Labrador_Retriever	554	A	T	C	T	C	C	C	0	T	G	C	A	T	G	C	T	G	C	T	A	C	G	C	C	C	T	A	C	A	C	G	T	T	G	A	A	C	C	C	A	G	G	A	A	C	A	C	T
Labrador_Retriever	554	A	T	C	T	T	T	T	0	T	G	T	T	T	G	C	T	G	T	T	A	C	T	C	T	T	T	G	C	A	T	G	T	T	G	G	A	T	C	C	A	G	G	A	A	T	C	T	T
Labrador_Retriever	555	A	T	C	C	C	C	C	0	C	A	C	A	C	G	C	A	T	C	T	A	A	G	C	C	C	T	A	C	A	T	A	T	C	A	G	A	C	C	A	A	G	A	A	A	C	A	C	T
Labrador_Retriever	555	A	T	T	T	T	C	T	0	T	G	C	T	C	T	T	T	T	C	T	A	C	T	C	T	T	T	A	T	A	T	G	T	T	A	G	A	T	C	C	G	G	G	C	A	T	A	C	T
Labrador_Retriever	556	A	C	C	T	C	C	T	0	T	G	C	T	C	G	C	T	G	C	T	A	A	G	C	T	T	C	G	C	A	C	G	C	T	G	G	A	C	C	C	G	A	G	A	A	C	A	C	C
Labrador_Retriever	556	C	C	T	T	C	T	T	0	T	G	T	T	T	T	T	T	T	T	T	G	A	T	T	T	T	T	G	C	A	C	G	C	T	G	G	A	T	C	C	G	G	G	C	G	C	A	T	T
Labrador_Retriever	557	C	C	T	C	T	C	C	0	T	A	C	A	C	G	T	A	G	C	T	A	A	G	C	C	C	C	G	C	A	C	A	C	T	G	G	A	C	C	C	G	A	G	A	A	C	A	C	T
Labrador_Retriever	557	C	C	T	T	T	T	T	0	T	G	C	T	C	G	T	T	G	C	T	A	A	G	C	T	T	T	G	C	A	T	A	T	T	G	G	G	T	C	C	G	G	G	A	G	T	A	T	T
Labrador_Retriever	558	A	C	C	C	C	C	C	0	C	A	C	A	C	G	C	T	G	C	T	A	C	T	C	C	T	T	A	C	A	C	A	T	T	G	A	A	C	C	A	A	G	A	A	A	T	A	C	T
Labrador_Retriever	558	A	T	T	T	C	T	C	0	T	A	C	A	C	T	T	T	G	T	T	A	C	T	C	T	T	T	G	T	A	T	A	T	T	G	G	A	T	C	C	G	G	G	C	G	T	A	C	T
Labrador_Retriever	559	C	C	C	C	T	C	C	0	C	G	C	A	C	G	C	T	G	T	T	A	A	T	C	C	C	T	A	C	A	C	A	T	T	G	G	A	C	C	C	A	A	A	A	G	C	A	T	T
Labrador_Retriever	559	C	C	T	T	T	T	T	0	T	G	T	T	C	G	T	T	T	T	T	A	C	T	C	T	T	T	A	C	A	T	G	T	T	G	G	A	T	C	C	G	G	G	A	G	C	A	T	T
Labrador_Retriever	560	A	C	C	C	C	C	C	0	C	A	C	T	C	G	C	A	G	C	T	A	A	G	C	C	C	T	A	C	A	C	A	C	C	A	A	A	C	C	C	A	A	A	A	A	T	A	C	C
Labrador_Retriever	560	C	C	C	C	T	T	T	0	T	G	T	T	C	G	T	T	G	C	T	A	A	T	T	T	C	T	A	T	A	T	A	C	T	A	G	A	T	C	C	A	G	A	A	A	T	C	C	T
Labrador_Retriever	561	A	C	C	C	C	C	C	0	C	A	C	A	C	G	C	A	G	C	T	A	C	G	C	C	C	C	G	C	G	C	A	T	T	A	G	A	C	C	C	A	A	A	A	A	C	A	C	T
Labrador_Retriever	561	C	T	T	T	T	C	T	0	C	A	T	T	C	G	C	T	G	C	T	A	C	T	C	T	T	T	G	C	G	C	A	T	T	G	G	A	T	T	C	A	A	A	C	G	T	A	T	T
Labrador_Retriever	562	C	C	T	T	C	C	T	0	C	A	C	A	C	G	C	T	G	C	C	A	A	T	C	C	C	T	A	C	A	C	A	C	C	A	G	A	C	C	A	A	A	A	A	A	T	A	C	T
Labrador_Retriever	562	C	C	T	T	T	T	T	0	C	G	C	T	C	G	C	T	G	T	C	A	C	T	C	T	T	T	G	T	G	C	A	T	T	A	G	A	T	C	C	A	A	A	A	A	T	A	T	T
Labrador_Retriever	563	A	C	C	T	T	C	C	0	C	A	C	A	T	G	T	A	G	C	C	A	C	G	C	C	C	T	A	C	A	T	A	T	T	G	G	A	C	C	C	A	A	G	A	A	C	A	C	T
Labrador_Retriever	563	C	T	T	T	T	T	C	0	C	G	C	A	T	T	T	T	G	C	C	A	C	G	C	T	T	T	A	C	A	T	A	T	T	G	G	A	T	C	C	G	G	G	A	A	C	A	T	T
Labrador_Retriever	564	A	C	T	C	T	T	T	0	C	G	C	T	T	G	C	A	G	C	T	A	A	G	C	C	C	C	G	C	G	C	G	T	C	A	A	A	C	C	C	A	G	A	A	A	T	A	C	C
Labrador_Retriever	564	C	T	T	T	T	T	T	0	C	G	C	T	T	G	T	A	G	T	T	G	C	G	C	C	C	C	G	T	G	C	G	T	T	G	G	A	T	C	C	G	G	A	A	A	T	A	C	T
Labrador_Retriever	565	A	C	T	C	C	C	T	0	C	G	C	T	C	G	C	A	G	C	T	A	A	G	C	C	C	C	A	C	A	T	A	C	C	A	A	A	C	C	C	A	A	A	A	A	C	A	C	T
Labrador_Retriever	565	A	C	T	T	T	T	T	0	T	G	C	T	C	G	T	T	G	T	T	A	C	G	C	T	C	T	A	C	A	T	A	T	T	G	G	G	T	C	C	G	G	A	A	G	T	A	T	T
Labrador_Retriever	566	A	C	C	C	T	C	C	0	C	G	C	A	C	T	T	A	G	C	T	A	A	T	C	T	C	C	A	C	A	C	A	C	T	G	A	A	C	C	C	A	A	A	A	A	C	A	C	C
Labrador_Retriever	566	C	C	T	T	T	C	C	0	T	G	T	T	C	T	T	T	G	C	T	A	C	T	C	T	T	T	A	C	G	C	A	C	T	G	G	G	T	T	C	A	G	G	A	G	C	A	T	T
Labrador_Retriever	567	A	T	T	C	T	C	C	0	C	A	C	A	T	G	C	T	G	C	T	A	A	G	C	C	C	T	A	C	A	C	G	T	T	A	G	A	C	C	C	G	G	G	A	A	T	A	C	C
Labrador_Retriever	567	C	T	T	T	T	T	T	0	C	G	C	A	T	T	T	T	G	T	T	A	C	T	C	C	T	T	A	C	A	T	G	T	T	G	G	A	T	C	C	G	G	G	A	A	T	A	T	T
Labrador_Retriever	568	A	C	C	C	T	C	C	0	T	G	C	T	C	G	C	A	G	T	T	A	A	G	C	C	C	C	A	C	A	C	G	C	T	A	G	A	C	C	C	A	G	A	A	A	C	A	C	C
Labrador_Retriever	568	C	T	C	T	T	T	T	0	T	G	C	T	C	G	T	T	G	T	T	A	A	T	C	T	T	T	A	C	A	T	G	T	T	G	G	G	T	T	C	G	G	A	A	G	C	A	T	C
Labrador_Retriever	569	C	C	T	T	C	C	C	0	C	A	C	A	C	G	C	T	G	T	T	A	A	T	C	T	C	T	A	C	A	T	A	T	C	G	A	A	C	C	C	A	A	G	A	A	C	A	C	C
Labrador_Retriever	569	C	C	T	T	C	T	T	0	C	G	C	T	C	G	T	T	T	T	T	A	A	T	C	T	C	T	G	C	G	T	A	T	T	G	G	A	C	C	C	A	G	G	A	G	T	A	C	C
Labrador_Retriever	570	C	C	C	T	C	C	C	0	T	G	C	T	C	G	T	T	G	C	T	A	C	G	C	C	C	C	A	C	A	C	A	T	T	A	A	A	T	C	C	A	G	G	A	G	C	A	C	C
Labrador_Retriever	570	C	T	T	T	C	C	T	0	T	G	C	T	C	G	T	T	G	C	T	A	C	G	C	T	T	C	A	C	A	C	A	T	T	G	G	A	T	C	C	A	G	G	A	G	C	A	C	T
Labrador_Retriever	571	A	C	T	T	C	C	T	0	C	A	C	A	T	G	C	T	G	C	T	A	A	G	C	C	C	C	A	C	A	C	A	C	C	G	A	A	C	C	C	A	G	A	A	A	C	A	C	C
Labrador_Retriever	571	A	T	T	T	T	T	T	0	T	G	C	A	T	G	T	T	G	T	T	A	C	T	C	T	C	T	A	C	A	T	G	T	T	G	G	A	T	T	C	A	G	G	A	G	T	A	T	T
Labrador_Retriever	572	C	C	C	C	T	C	C	0	C	G	C	A	C	G	C	A	G	C	C	A	A	T	T	T	C	T	G	C	A	C	A	C	T	G	A	A	T	C	C	A	A	A	A	A	T	A	C	C
Labrador_Retriever	572	C	C	C	T	T	T	T	0	C	G	T	T	T	G	T	T	G	T	C	A	A	T	T	T	T	T	G	T	A	C	A	T	T	G	G	G	T	T	C	G	G	A	A	A	T	A	C	T
Labrador_Retriever	573	C	C	T	T	C	C	C	0	C	A	C	A	C	G	C	A	G	C	C	A	A	T	C	C	C	C	A	C	A	C	A	T	C	A	A	A	C	T	C	A	G	A	A	A	C	A	C	T
Labrador_Retriever	573	C	C	T	T	C	C	C	0	C	G	C	T	C	G	C	T	T	C	C	A	A	T	C	T	T	T	A	C	G	C	A	T	T	G	G	A	T	T	C	A	G	A	A	G	T	A	T	T
Labrador_Retriever	574	C	C	T	T	T	T	T	0	C	A	C	A	T	G	C	T	G	C	T	A	A	G	C	C	C	T	A	C	A	C	A	C	T	G	G	A	C	C	C	A	A	A	A	A	C	A	C	C
Labrador_Retriever	574	C	T	T	T	T	T	T	0	C	A	C	T	T	T	T	T	G	C	T	A	C	T	C	T	T	T	G	T	A	T	A	T	T	G	G	A	T	C	C	G	G	A	A	G	C	A	C	T
Labrador_Retriever	575	A	C	T	C	T	C	C	0	C	G	C	A	C	G	C	A	G	C	T	A	C	G	C	C	C	T	A	C	A	T	A	C	T	A	A	A	C	C	C	G	A	G	A	A	C	A	C	C
Labrador_Retriever	575	C	T	T	T	T	C	T	0	T	G	T	T	T	G	T	A	T	C	T	G	C	G	C	C	C	T	A	T	G	T	G	C	T	A	G	A	C	T	C	G	A	G	A	G	T	A	C	T
Labrador_Retriever	576	C	C	T	C	C	C	C	0	T	A	C	A	C	G	T	T	G	C	T	A	A	G	C	T	C	C	A	C	A	C	A	T	C	A	G	A	C	C	C	A	A	G	A	A	C	A	C	T
Labrador_Retriever	576	C	T	T	T	T	C	C	0	T	G	C	T	T	G	T	T	T	C	T	A	C	G	C	T	T	T	A	T	A	C	A	T	C	A	G	A	C	C	C	G	A	G	A	A	C	A	C	T
Labrador_Retriever	577	A	T	C	C	T	C	T	0	C	G	C	A	C	G	C	T	G	T	T	A	A	G	C	C	C	T	A	C	A	T	G	T	T	A	A	A	T	C	C	A	A	A	A	A	C	A	C	T
Labrador_Retriever	577	A	T	T	T	T	T	T	0	C	G	T	T	C	G	T	T	G	T	T	A	C	T	C	T	T	T	A	C	G	T	G	T	T	G	G	A	T	C	C	G	G	A	A	A	T	C	C	T
Labrador_Retriever	578	A	C	C	C	T	C	C	0	C	A	C	A	C	G	C	A	G	C	T	A	A	T	C	C	C	C	A	C	A	T	A	T	T	G	G	A	T	C	C	A	G	A	A	A	T	A	C	C
Labrador_Retriever	578	C	T	T	T	T	T	T	0	T	A	T	A	C	G	T	T	G	T	T	A	C	T	C	C	T	T	A	C	G	T	G	T	T	G	G	A	T	C	C	G	G	G	A	G	T	C	T	T
Labrador_Retriever	579	A	T	C	C	T	C	T	0	C	A	C	A	C	G	C	A	G	C	C	A	A	G	C	C	C	T	A	C	A	C	A	C	C	A	G	A	C	C	C	A	G	A	A	A	C	A	C	T
Labrador_Retriever	579	A	T	C	T	T	T	T	0	T	G	C	T	C	G	T	T	G	C	T	A	C	G	C	T	T	T	G	T	A	T	G	T	T	G	G	A	T	C	C	A	G	G	A	G	T	C	T	T
Labrador_Retriever	580	C	T	C	C	C	C	C	0	C	A	C	A	C	G	C	A	G	C	T	A	A	T	C	C	C	C	A	C	A	C	A	T	C	G	A	A	T	C	C	A	G	A	A	G	C	A	C	C
Labrador_Retriever	580	C	T	T	T	T	C	T	0	T	G	C	T	C	T	T	T	G	C	T	A	A	T	T	T	T	T	G	C	A	T	A	T	T	G	A	A	T	C	C	A	G	G	A	G	T	A	T	T
Labrador_Retriever	581	A	C	C	T	C	C	T	0	C	G	C	T	C	G	C	T	G	C	C	A	C	G	C	C	T	C	A	C	G	T	G	C	C	A	G	A	C	C	A	A	A	A	A	A	C	A	C	T
Labrador_Retriever	581	A	T	T	T	C	T	T	0	T	G	C	T	C	G	T	T	T	C	T	A	C	T	C	T	T	T	A	C	G	T	G	C	T	A	G	G	C	C	C	G	G	A	A	A	T	A	C	T
Labrador_Retriever	582	A	T	C	C	T	C	C	0	C	A	C	T	C	G	C	T	G	C	T	A	A	G	C	C	C	C	A	C	A	C	A	T	T	A	G	A	C	C	C	A	A	A	A	A	C	A	C	C
Labrador_Retriever	582	A	T	T	T	T	T	T	0	T	A	T	T	C	G	C	T	G	T	T	A	C	G	C	T	T	T	A	C	A	T	G	T	T	G	G	G	C	C	C	A	G	A	A	A	T	A	C	T
Labrador_Retriever	583	A	C	C	T	C	C	C	0	C	A	C	A	C	G	C	A	G	C	T	A	C	G	C	T	C	T	A	C	A	C	A	T	T	G	A	A	C	C	C	G	A	G	A	G	C	A	C	T
Labrador_Retriever	583	C	C	T	T	T	C	T	0	T	G	C	A	C	G	T	T	G	T	T	A	C	T	C	T	T	T	G	T	A	C	G	T	T	G	G	G	T	C	C	G	G	G	A	G	C	A	C	T
Labrador_Retriever	584	A	T	T	C	C	C	C	0	C	A	C	A	T	G	C	A	G	T	C	A	C	G	C	C	C	C	A	T	A	C	A	C	T	G	A	A	T	C	A	A	A	G	A	A	C	A	C	T
Labrador_Retriever	584	A	T	T	T	T	C	T	0	C	G	C	A	T	G	T	T	T	T	C	G	C	G	C	T	T	T	A	T	A	C	A	C	T	G	A	A	T	C	C	G	G	G	C	G	T	C	C	T
Labrador_Retriever	585	C	C	C	T	C	C	T	0	T	A	C	T	C	G	C	T	G	C	T	A	A	G	C	T	C	C	A	C	A	C	A	T	C	A	A	A	C	C	C	A	A	A	A	A	C	A	T	T
Labrador_Retriever	585	C	T	T	T	C	C	T	0	T	G	C	T	C	G	C	T	G	T	T	A	A	G	C	T	T	T	A	C	G	T	A	T	T	G	G	G	T	C	C	A	A	A	A	A	T	A	T	T
Labrador_Retriever	586	A	T	C	C	C	C	C	0	C	G	C	T	C	G	T	A	G	C	C	A	A	G	C	C	T	T	A	C	A	C	A	T	T	G	A	A	C	C	C	A	G	G	A	A	C	A	C	C
Labrador_Retriever	586	C	T	C	T	C	C	T	0	T	G	C	T	T	G	T	T	G	C	T	A	C	T	C	C	T	T	G	C	A	T	A	T	T	G	A	A	C	T	C	G	G	G	A	A	C	A	C	T
Labrador_Retriever	587	A	C	C	T	C	C	C	0	C	A	C	A	C	G	T	T	G	C	T	A	A	G	C	T	C	C	A	C	A	C	A	C	C	A	G	A	T	C	C	A	A	A	A	A	T	A	T	C
Labrador_Retriever	587	C	T	T	T	C	C	T	0	T	A	T	T	C	G	T	T	T	T	T	A	C	T	C	T	T	T	A	T	A	C	G	T	T	G	G	A	T	C	C	G	G	A	A	A	T	C	T	T
Labrador_Retriever	588	A	C	C	C	C	C	C	0	C	A	C	A	C	G	C	T	G	C	C	A	A	G	C	C	C	C	A	C	A	C	G	C	T	A	A	A	C	T	C	A	A	A	A	G	C	A	C	C
Labrador_Retriever	588	A	T	C	T	T	C	T	0	C	G	C	A	C	G	T	T	T	T	C	A	C	G	T	T	T	T	G	C	A	C	G	T	T	G	A	A	T	T	C	A	G	A	A	G	C	A	C	T
Labrador_Retriever	589	C	C	T	C	T	C	C	0	T	G	C	A	C	G	C	T	G	C	C	A	C	G	C	T	C	C	A	C	A	C	A	T	T	G	G	A	C	C	C	A	A	G	A	A	C	A	T	T
Labrador_Retriever	589	C	T	T	C	T	T	T	0	T	G	C	T	T	G	T	T	G	T	C	A	C	T	C	T	T	T	A	C	G	T	A	T	T	G	G	A	T	T	C	A	A	G	A	A	T	A	T	T
Labrador_Retriever	590	A	T	C	T	T	T	T	0	C	A	C	A	C	G	C	T	G	C	T	A	A	G	C	C	C	C	A	C	A	C	A	C	C	A	G	A	C	C	A	A	G	G	A	A	C	A	C	C
Labrador_Retriever	590	C	T	T	T	T	T	T	0	T	A	T	T	C	G	T	T	T	T	T	A	C	T	C	T	T	T	G	C	G	T	G	T	T	A	G	A	T	T	C	G	G	G	C	G	C	A	C	T
Labrador_Retriever	591	C	C	C	C	C	C	T	0	C	A	C	A	C	G	C	A	G	C	T	A	A	G	C	T	C	C	A	C	A	C	A	T	T	A	G	A	T	C	C	A	A	A	A	A	C	A	C	T
Labrador_Retriever	591	C	C	T	T	T	T	T	0	C	A	T	T	C	G	C	T	G	C	T	A	A	T	T	T	C	T	G	T	G	C	A	T	T	A	G	A	T	C	C	A	A	G	A	G	C	A	T	T
Labrador_Retriever	592	A	C	C	T	C	C	T	0	T	A	T	A	C	G	C	A	G	T	T	A	A	G	C	T	C	C	A	C	A	T	A	C	C	A	G	A	C	C	C	A	A	A	A	A	C	A	C	T
Labrador_Retriever	592	C	C	T	T	T	T	T	0	T	A	T	T	T	T	T	T	G	T	T	A	C	G	T	T	T	T	G	C	A	T	G	T	T	G	G	A	T	C	C	A	G	A	A	G	T	A	T	T
Labrador_Retriever	593	C	C	T	T	T	C	C	0	C	G	C	A	C	G	C	A	G	C	T	A	A	G	C	T	C	T	G	C	A	C	A	T	T	A	G	A	C	C	C	A	A	G	A	A	C	A	C	T
Labrador_Retriever	593	C	T	T	T	T	C	T	0	T	G	C	A	T	T	T	A	T	T	T	A	A	G	T	T	C	T	G	T	G	C	G	T	T	G	G	G	T	C	C	A	A	G	A	G	T	A	T	T
Labrador_Retriever	594	C	C	T	T	C	C	C	0	C	A	C	T	C	G	C	T	T	C	T	A	A	G	C	C	C	T	A	C	A	C	A	C	T	A	A	A	C	C	C	A	G	A	A	A	C	C	C	C
Labrador_Retriever	594	C	C	T	T	T	T	C	0	T	G	C	T	C	T	T	T	T	T	T	A	C	T	C	T	C	T	A	C	A	T	A	T	T	G	A	G	T	C	C	G	G	G	A	A	C	C	T	T
Labrador_Retriever	595	C	C	C	C	C	C	T	0	T	A	C	A	C	G	C	A	G	C	T	A	A	G	C	T	C	T	G	C	A	C	G	T	T	G	G	A	C	C	A	A	G	A	A	A	C	A	C	C
Labrador_Retriever	595	C	T	T	T	T	C	T	0	T	A	C	A	C	G	T	A	G	T	T	A	C	T	C	T	C	T	G	T	A	T	G	T	T	G	G	G	T	C	A	A	G	A	A	A	T	A	T	T
Labrador_Retriever	596	A	C	T	C	T	T	T	0	T	G	C	T	C	G	T	A	G	C	T	A	A	G	C	T	C	C	A	C	A	C	A	C	T	A	G	A	C	C	A	A	A	A	A	A	C	A	T	T
Labrador_Retriever	596	C	T	T	T	T	T	T	0	T	G	T	T	T	G	T	T	T	C	T	A	C	G	C	T	T	T	G	T	A	T	A	T	T	G	G	G	T	T	C	G	G	A	A	G	T	C	T	T
Labrador_Retriever	597	A	C	C	T	C	C	C	0	C	A	C	A	C	G	C	A	G	C	C	A	C	T	C	C	C	T	G	C	A	C	A	T	C	A	A	A	C	T	C	A	A	A	A	A	C	A	C	T
Labrador_Retriever	597	C	T	C	T	T	T	T	0	C	G	C	A	C	G	C	T	T	T	T	A	C	T	C	T	T	T	G	T	A	C	A	T	T	G	G	A	T	T	C	A	G	A	A	A	C	C	T	T
Labrador_Retriever	598	A	C	C	T	C	C	C	0	C	A	C	A	C	G	C	T	G	C	C	A	A	G	C	C	T	C	A	C	A	C	A	T	T	A	A	A	C	C	A	G	G	A	A	A	C	A	T	C
Labrador_Retriever	598	C	T	C	T	T	T	T	0	T	G	C	T	C	G	C	T	T	T	T	A	C	T	C	T	T	T	G	C	G	C	A	T	T	G	G	G	T	C	C	G	G	G	A	G	T	A	T	T
Labrador_Retriever	599	C	C	T	T	T	C	T	0	T	A	C	A	C	G	C	A	G	T	T	A	A	T	C	C	T	T	A	C	A	C	G	C	T	G	G	G	C	C	A	A	G	G	A	A	C	A	C	T
Labrador_Retriever	599	C	T	T	T	T	T	T	0	T	A	C	A	C	T	T	A	G	T	T	A	A	T	T	T	T	T	G	C	A	C	G	T	T	G	G	G	T	C	C	G	G	G	A	G	T	A	T	T
Labrador_Retriever	600	C	C	T	T	C	T	T	0	T	A	C	A	C	G	C	A	G	T	T	A	A	T	C	T	C	C	A	C	A	C	A	C	T	A	G	A	T	C	A	A	A	A	A	A	C	A	C	T
Labrador_Retriever	600	C	T	T	T	T	T	T	0	T	A	C	A	C	G	T	T	G	T	T	A	A	T	C	T	T	T	A	C	G	C	A	C	T	G	G	G	T	C	C	G	G	G	A	G	T	A	T	T
Labrador_Retriever	601	C	T	C	T	C	C	C	0	C	A	C	A	C	G	C	A	G	C	C	A	A	G	C	C	C	C	A	C	A	C	A	C	T	G	A	A	C	C	C	A	A	A	A	G	C	A	C	T
Labrador_Retriever	601	C	T	T	T	T	C	C	0	T	A	C	T	C	G	C	T	T	C	T	A	C	T	T	T	T	T	A	T	A	C	A	T	T	G	G	A	T	C	C	G	A	G	A	G	C	A	T	T
Labrador_Retriever	602	C	C	T	T	C	C	T	0	C	A	C	T	C	G	C	A	G	C	C	A	C	G	C	C	C	C	A	C	A	C	A	T	C	A	G	A	T	C	C	A	A	G	A	A	C	A	C	T
Labrador_Retriever	602	C	T	T	T	T	T	T	0	T	G	C	T	T	G	C	T	G	C	T	A	C	G	C	T	T	T	A	C	A	C	G	T	T	G	G	A	T	C	C	G	A	G	A	G	C	A	T	T
Labrador_Retriever	603	C	T	C	T	T	C	C	0	C	A	C	A	C	G	C	A	G	T	T	A	A	T	C	C	C	T	A	C	A	C	G	C	T	A	A	A	C	C	A	A	A	G	A	A	C	A	C	C
Labrador_Retriever	603	C	T	T	T	T	C	T	0	C	G	C	T	T	T	T	T	G	T	T	A	A	T	C	T	C	T	G	T	G	C	G	T	T	G	G	A	C	C	C	G	A	G	A	G	C	A	T	T
Labrador_Retriever	604	C	T	C	T	C	C	T	0	T	A	C	A	C	G	T	A	G	C	T	A	A	G	C	C	T	C	G	C	A	C	G	C	T	A	A	A	C	C	C	G	G	A	A	G	C	A	C	T
Labrador_Retriever	604	C	T	T	T	T	C	T	0	T	A	C	A	T	G	T	A	G	C	T	A	C	G	C	C	T	C	G	C	G	T	G	T	T	G	A	A	C	C	C	G	G	A	A	G	C	A	T	T
Labrador_Retriever	605	A	C	C	C	T	C	C	0	T	G	C	A	C	G	T	A	G	C	T	A	A	G	C	C	C	T	A	C	A	T	A	C	C	A	G	A	T	C	C	A	A	A	A	A	C	A	C	T
Labrador_Retriever	605	C	T	T	T	T	T	C	0	T	G	C	T	T	G	T	T	T	C	T	A	C	G	C	T	C	T	A	T	A	T	A	T	T	A	G	A	T	C	C	G	G	A	A	A	C	A	T	T
Labrador_Retriever	606	A	C	C	T	C	C	C	0	C	A	C	T	C	G	C	A	G	C	C	A	C	T	C	T	C	T	A	C	A	C	A	T	T	G	A	A	T	C	C	A	G	A	A	A	C	A	C	T
Labrador_Retriever	606	C	C	T	T	T	T	C	0	C	G	C	T	C	G	C	T	G	T	C	A	C	T	C	T	T	T	A	C	G	T	A	T	T	G	G	A	T	C	C	G	G	A	A	G	C	C	T	T
Labrador_Retriever	607	C	C	C	T	C	C	C	0	C	A	C	A	C	G	C	A	G	C	C	A	A	G	C	T	T	T	A	C	A	C	G	T	T	A	A	A	T	C	C	A	G	A	A	A	T	A	C	C
Labrador_Retriever	607	C	T	T	T	T	C	C	0	C	G	T	A	C	G	T	A	G	T	C	A	C	T	C	T	T	T	G	C	A	T	G	T	T	G	G	A	T	C	C	A	G	A	A	A	T	A	T	T
Labrador_Retriever	608	A	C	C	T	T	C	C	0	C	G	C	A	C	G	C	A	G	C	T	A	A	G	C	C	C	C	A	C	A	C	A	C	T	G	G	A	C	C	A	G	A	A	A	A	C	A	C	C
Labrador_Retriever	608	A	T	T	T	T	T	T	0	T	G	C	T	T	T	C	A	G	C	T	A	C	G	C	T	T	T	G	C	A	T	G	T	T	G	G	A	T	C	C	G	G	G	A	A	T	A	T	T
Finnish_Lapphund	1	C	C	C	C	C	C	C	A	C	A	C	T	T	T	C	T	G	C	C	A	A	G	C	C	C	C	A	C	G	C	A	T	T	G	A	A	C	C	C	A	A	G	C	A	C	A	C	C
Finnish_Lapphund	1	C	C	T	T	C	C	T	G	C	G	T	T	T	T	C	T	G	C	T	G	A	T	C	C	T	T	G	C	G	C	A	T	T	G	G	A	C	C	C	G	G	G	C	G	C	A	T	C
Finnish_Lapphund	2	A	C	T	C	C	C	C	A	T	G	C	A	T	G	C	T	G	C	C	A	C	T	C	C	C	T	A	C	A	C	A	T	T	A	A	A	C	C	C	A	A	G	A	A	C	C	C	C
Finnish_Lapphund	2	C	C	T	T	C	T	C	A	T	G	T	T	T	T	C	T	T	T	C	A	C	T	C	C	T	T	G	C	A	C	A	T	T	G	G	A	T	T	C	A	G	G	A	A	T	C	C	T
Finnish_Lapphund_(/herding_background)	3	C	C	C	T	C	C	C	A	C	G	C	T	T	G	C	T	G	C	T	A	A	G	T	T	C	T	A	C	A	C	A	C	T	A	A	A	C	C	C	A	A	A	A	A	C	A	C	C
Finnish_Lapphund_(/herding_background)	3	C	C	C	T	C	T	C	A	C	G	T	T	T	T	C	T	G	T	T	G	C	T	T	T	T	T	G	C	G	T	A	T	T	G	G	A	T	T	C	G	G	G	C	A	T	C	T	T
Finnish_Lapphund	4	C	C	C	T	C	C	C	A	C	G	T	T	C	T	C	T	G	C	C	A	A	G	C	T	C	T	A	C	A	C	A	T	C	G	G	A	C	T	C	A	G	A	A	A	T	C	C	C
Finnish_Lapphund	4	C	C	T	T	C	C	C	A	C	G	T	T	T	T	C	T	T	T	T	A	C	G	C	T	C	T	G	C	A	C	A	T	T	G	G	A	T	T	C	A	G	G	C	A	T	C	T	T
Finnish_Lapphund	5	C	C	C	T	C	C	C	A	C	G	T	A	T	G	C	T	G	C	C	A	A	G	C	C	C	T	A	C	A	C	A	C	C	G	G	A	C	C	C	A	G	A	C	A	T	A	T	C
Finnish_Lapphund	5	C	C	C	T	C	C	C	A	C	G	T	T	T	T	T	T	T	T	T	A	C	G	C	T	T	T	A	T	A	T	A	T	T	G	G	A	C	T	C	A	G	G	C	G	T	C	T	C
Finnish_Lapphund	6	C	C	C	T	C	C	C	A	C	G	T	T	T	G	C	T	G	C	C	A	A	T	C	C	C	T	A	C	A	C	A	C	C	A	A	A	C	C	C	A	A	G	A	A	C	A	T	C
Finnish_Lapphund	6	C	C	T	T	C	C	T	A	C	G	T	T	T	T	C	T	T	T	C	G	C	T	T	T	T	T	G	T	G	C	A	T	T	G	G	G	T	C	C	G	G	G	A	A	T	C	T	C
Finnish_Lapphund	7	C	C	C	T	C	C	C	A	C	G	T	T	T	G	C	T	T	T	T	A	A	G	C	T	C	C	A	C	A	C	A	C	C	G	G	A	T	C	C	A	A	G	A	A	T	C	T	C
Finnish_Lapphund	7	C	C	C	T	C	T	C	A	T	G	T	T	T	T	C	T	T	T	T	A	A	T	C	T	C	T	G	C	G	C	A	T	C	G	G	A	T	T	C	A	G	G	C	A	T	C	T	C
Finnish_Lapphund	8	C	C	C	T	C	C	C	A	C	G	C	T	C	G	C	T	G	C	T	A	A	G	C	T	C	T	A	C	A	C	A	C	C	A	A	A	C	C	C	A	G	G	A	A	T	C	C	T
Finnish_Lapphund	8	C	C	T	T	C	T	T	A	C	G	T	T	T	T	T	T	G	C	T	A	C	G	C	T	C	T	G	C	A	T	A	T	T	G	G	A	T	T	C	A	G	G	C	A	T	C	T	T
Finnish_Lapphund	9	C	C	C	T	C	C	C	A	C	G	T	T	T	T	C	T	T	T	C	A	A	G	C	C	C	T	A	C	A	C	A	T	T	A	A	A	C	C	C	A	G	A	A	A	C	A	C	C
Finnish_Lapphund	9	C	C	C	T	C	C	C	G	C	G	T	T	T	T	C	T	T	T	T	A	C	G	C	T	C	T	A	C	G	C	A	T	T	G	G	G	C	C	C	A	G	G	A	A	T	A	T	T
Finnish_Lapphund	10	C	C	C	T	C	C	C	A	C	G	T	T	C	T	C	T	G	C	T	A	A	G	C	C	T	C	G	C	G	C	A	C	C	A	G	A	C	C	C	A	A	G	A	A	C	A	T	0
Finnish_Lapphund	10	C	C	T	T	C	T	T	A	C	G	T	T	T	T	C	T	T	C	T	A	A	T	C	T	T	C	G	C	G	C	A	C	T	G	G	A	T	T	C	G	G	G	C	G	C	A	T	0
Finnish_Lapphund	11	C	C	C	C	C	C	C	A	C	G	C	T	T	T	C	T	G	C	C	A	A	T	C	C	C	C	A	C	G	C	A	C	T	G	G	A	C	T	C	G	A	A	A	A	T	A	C	C
Finnish_Lapphund	11	C	C	C	C	C	T	T	A	C	G	T	T	T	T	C	T	T	T	T	G	A	T	C	C	T	C	G	C	G	T	A	T	T	G	G	A	T	T	C	G	G	G	C	G	T	C	T	C
Finnish_Lapphund	12	C	C	T	T	C	C	C	A	T	G	C	T	C	G	C	T	G	C	T	A	A	G	C	C	C	T	A	C	A	C	A	C	C	G	A	A	T	C	C	G	G	G	A	G	T	A	C	T
Finnish_Lapphund	12	C	C	T	T	C	C	T	A	T	G	T	T	T	T	T	T	T	T	T	A	A	G	C	T	T	T	A	C	G	T	A	C	T	G	G	A	T	T	C	G	G	G	A	G	T	C	T	T
Finnish_Lapphund	13	C	C	C	T	C	C	C	A	C	G	T	A	T	T	C	T	G	C	C	A	A	G	C	C	C	C	G	C	G	C	A	C	C	G	G	A	C	C	C	A	G	G	A	G	C	A	C	C
Finnish_Lapphund	13	C	C	T	T	C	T	T	A	C	G	T	T	T	T	C	T	T	C	T	A	C	G	C	C	T	T	G	C	G	C	A	C	T	G	G	A	C	T	C	G	G	G	C	G	C	A	T	T
Finnish_Lapphund	14	C	C	C	T	C	C	C	A	C	G	T	T	T	T	C	T	G	C	T	G	A	T	C	C	C	C	A	C	A	C	A	C	T	A	G	A	C	T	C	A	G	G	A	A	T	A	T	C
Finnish_Lapphund	14	C	C	C	T	C	C	T	A	C	G	T	T	T	T	C	T	G	C	T	G	A	T	T	T	C	C	A	T	A	T	A	C	T	A	G	G	T	T	C	G	G	G	A	G	T	C	T	C
Finnish_Lapphund	15	C	C	T	T	C	C	T	A	T	G	C	T	C	T	C	T	G	C	T	A	A	G	C	T	C	T	A	C	A	C	A	C	T	G	A	A	C	C	C	A	A	A	A	A	C	A	C	T
Finnish_Lapphund	15	C	C	T	T	C	T	T	A	T	G	T	T	T	T	C	T	T	T	T	A	C	G	T	T	C	T	G	C	A	T	A	T	T	G	G	G	C	T	C	G	G	G	A	A	T	C	C	T
Finnish_Lapphund	16	C	C	C	T	C	C	C	A	C	G	T	T	T	G	C	T	G	C	C	A	A	G	C	T	C	C	A	C	A	C	A	C	T	G	A	A	T	C	C	A	G	G	A	G	T	A	C	C
Finnish_Lapphund	16	C	C	C	T	C	T	T	A	C	G	T	T	T	T	C	T	T	C	T	G	C	T	C	T	C	C	A	T	A	T	A	T	T	G	G	G	T	T	C	A	G	G	A	G	T	C	T	T
Finnish_Lapphund	17	C	C	C	T	C	C	C	A	C	G	C	T	C	G	C	T	G	C	T	A	A	G	C	C	T	C	A	C	A	C	A	T	C	A	A	A	C	C	C	A	A	G	A	A	C	C	T	C
Finnish_Lapphund	17	C	C	T	T	C	T	C	A	T	G	T	T	T	T	C	T	T	T	T	G	A	T	T	T	T	C	A	C	G	C	A	T	T	G	G	A	T	C	C	G	A	G	C	G	T	C	T	T
Finnish_Lapphund	18	C	C	C	T	C	T	C	A	C	G	T	T	T	T	C	T	G	C	C	A	A	G	C	C	C	C	A	C	A	C	A	C	C	A	G	A	C	C	C	A	G	A	A	A	C	A	T	C
Finnish_Lapphund	18	C	C	T	T	C	T	C	A	C	G	T	T	T	T	C	T	T	C	C	G	A	T	C	C	T	C	A	T	G	C	A	T	T	G	G	A	T	C	C	A	G	A	A	A	C	C	T	T
Finnish_Lapphund	19	C	C	C	C	C	C	C	A	C	G	T	T	T	T	C	T	G	C	T	A	C	G	C	C	C	C	A	C	A	C	A	C	T	G	A	A	C	C	C	A	G	G	C	A	T	A	T	C
Finnish_Lapphund	19	C	C	T	T	C	C	T	G	C	G	T	T	T	T	C	T	G	C	T	A	C	G	C	C	T	C	A	C	G	C	A	T	T	G	G	A	T	T	C	G	G	G	C	G	T	A	T	C
Finnish_Lapphund	20	C	C	C	T	C	C	C	A	C	G	C	T	T	G	C	T	G	C	C	G	A	T	T	C	C	C	A	C	A	C	A	T	T	A	A	A	C	C	C	A	A	G	A	A	C	C	T	C
Finnish_Lapphund	20	C	C	T	T	C	T	C	A	C	G	T	T	T	G	C	T	G	C	C	G	A	T	T	C	T	T	G	C	G	C	A	T	T	A	G	G	C	T	C	G	G	G	C	A	T	C	T	T
Finnish_Lapphund	21	C	C	C	T	C	C	T	A	C	G	T	T	T	T	C	T	G	C	C	A	A	G	C	C	C	C	A	C	A	C	A	C	T	A	G	A	C	T	C	A	G	G	A	A	T	A	T	C
Finnish_Lapphund	21	C	C	T	T	C	C	T	A	C	G	T	T	T	T	C	T	T	C	T	G	A	T	C	T	C	C	A	T	A	T	A	T	T	G	G	G	T	T	C	A	G	G	C	G	T	C	T	C
Finnish_Lapphund	22	C	C	C	T	C	C	C	A	C	G	T	T	T	T	T	T	G	C	T	A	C	G	C	C	T	C	A	C	A	C	A	T	T	A	A	A	C	C	C	A	A	0	A	A	C	A	T	C
Finnish_Lapphund	22	C	C	C	T	C	C	T	A	C	G	T	T	T	T	T	T	G	C	T	A	C	G	C	C	T	C	A	C	G	C	A	T	T	G	G	A	T	T	C	A	G	0	A	G	T	A	T	C
Finnish_Lapphund	23	C	C	T	C	C	C	C	A	C	G	T	T	T	G	C	T	G	C	T	A	A	G	C	C	T	T	G	C	G	C	A	C	C	A	G	A	C	C	C	G	A	G	A	G	T	A	T	C
Finnish_Lapphund	23	C	C	T	T	C	C	T	A	C	G	T	T	T	T	T	T	T	T	T	A	A	T	T	C	T	T	G	C	G	T	A	C	T	G	G	A	T	C	C	G	G	G	A	G	T	C	T	T
Finnish_Lapphund	24	A	0	C	C	C	T	C	A	C	G	C	T	T	G	C	T	G	C	T	A	A	G	C	C	C	T	A	C	A	C	A	C	T	A	G	A	C	C	C	G	A	G	C	A	T	A	C	T
Finnish_Lapphund	24	C	0	T	C	C	T	C	A	C	G	C	T	T	G	T	T	G	C	T	A	A	T	C	T	C	T	A	C	A	C	A	T	T	A	G	G	C	T	C	G	G	G	C	G	T	C	C	T
Finnish_Lapphund	25	C	C	T	T	C	C	C	A	C	A	C	T	T	G	C	T	G	C	C	A	A	G	C	C	C	C	A	C	A	C	A	C	T	A	G	A	C	C	C	A	A	A	A	A	C	C	C	C
Finnish_Lapphund	25	C	C	T	T	C	T	C	G	C	G	T	T	T	T	T	T	T	T	T	G	A	T	T	T	T	T	G	C	G	T	A	T	T	A	G	A	T	T	C	G	A	G	A	A	T	C	T	C
Finnish_Lapphund	26	A	C	C	C	C	C	C	A	C	G	C	T	T	G	C	T	G	C	C	A	A	G	C	T	C	C	G	C	A	C	A	C	T	A	A	A	C	C	C	G	G	A	C	A	T	C	C	C
Finnish_Lapphund	26	C	C	T	T	C	T	C	A	T	G	T	T	T	T	T	T	G	C	T	A	A	G	C	T	T	T	G	C	G	C	A	C	T	G	A	A	T	C	C	G	G	G	C	A	T	C	T	T
Finnish_Lapphund	27	C	C	C	C	T	C	C	A	T	G	T	T	T	G	C	T	G	C	T	A	A	G	C	C	C	T	G	C	G	C	A	C	C	G	G	A	C	C	C	G	A	G	A	G	C	A	C	C
Finnish_Lapphund	27	C	C	T	T	T	T	T	A	T	G	T	T	T	T	C	T	T	T	T	A	A	T	C	T	T	T	G	C	G	C	A	T	T	G	G	G	T	C	C	G	G	G	A	G	T	C	T	T
Finnish_Lapphund	28	C	C	C	C	C	C	C	A	C	G	C	T	T	G	C	T	G	C	C	A	C	T	C	C	C	T	A	C	A	C	A	C	T	A	A	A	C	C	A	A	A	G	A	A	C	C	T	C
Finnish_Lapphund	28	C	C	C	T	C	T	T	G	T	G	T	T	T	T	C	T	G	C	T	A	C	T	C	C	T	T	A	C	G	T	G	C	T	A	G	G	T	T	C	G	G	G	A	G	T	C	T	T
Finnish_Lapphund	29	C	C	T	C	C	C	T	A	C	G	C	T	C	G	C	T	G	C	T	A	A	T	C	C	C	T	G	C	G	C	A	C	C	A	A	A	C	C	C	A	G	G	A	A	C	A	C	C
Finnish_Lapphund	29	C	C	T	T	T	T	T	A	T	G	T	T	T	T	C	T	T	T	T	A	A	T	T	T	C	T	G	C	G	C	A	C	T	G	G	A	C	C	C	G	G	G	A	G	T	A	T	C
Finnish_Lapphund	30	C	C	C	T	C	C	C	A	C	G	C	T	C	G	C	T	G	C	C	A	A	G	C	T	C	C	A	C	A	C	A	T	T	G	G	A	C	T	C	A	A	A	A	A	C	A	C	C
Finnish_Lapphund	30	C	C	T	T	C	T	T	A	C	G	C	T	C	T	T	T	T	T	T	G	A	T	C	T	T	T	A	C	G	C	A	T	T	G	G	A	C	T	C	G	G	G	A	G	T	C	T	T
Finnish_Lapphund	31	C	C	C	C	C	C	T	A	C	G	T	A	T	G	C	T	G	C	C	A	A	G	C	C	C	T	A	C	A	C	A	C	T	G	A	A	C	T	C	A	A	A	A	A	C	A	C	C
Finnish_Lapphund	31	C	T	T	T	C	C	T	A	C	G	T	T	T	T	T	T	G	C	C	A	C	T	C	C	T	T	A	T	G	T	A	T	T	G	G	A	T	T	C	G	G	A	A	A	T	C	T	T
Finnish_Lapphund	32	C	C	T	C	T	C	C	A	C	G	T	A	C	G	C	T	G	T	C	A	A	G	C	C	T	C	G	C	A	C	A	T	C	G	A	A	C	C	C	A	A	A	A	A	T	A	C	T
Finnish_Lapphund	32	C	C	T	T	T	C	C	A	C	G	T	T	T	T	C	T	T	T	T	G	A	T	C	C	T	T	G	C	G	C	A	T	T	G	G	A	T	T	C	G	A	G	C	A	T	C	T	T
[truncated: 574 more rows]
[truncated: 1,271 more columns]
